# Supplementary material for: Inflammatory stromal and T cells mediate human bone marrow niche remodeling in clonal hematopoiesis and myelodysplasia
Source: Nat Commun. 2025 Nov 18;16:10042. doi: 10.1038/s41467-025-65803-y (PMC12627676; doi:10.1038/s41467-025-65803-y)
Supplement: Supplementary file 3 — Supplementary Data 1 [file 41467_2025_65803_MOESM3_ESM.xlsx]

## Sheet: Donors
Supplementary Data 1: Extended Donor Information related to Table 1 and Supplementary Fig. 1
									Mutation status						Treatment	Assay this study
Condition	Manuscript_ID	SF3B1 status	SF3B1 status (K700E)	MDS-WHO	IPSSR	MDS Risk class	DXA result	pB CRP (mg/L)	Mutation	VAF	Variant	Sex	Age	Sample origin	Therapy before screening	Giemsa	Imaging	scRNAseq	NanoString	FC iMSC	FC Diag	FC T cell	Co-culture
MDS	MDS 1	wt	wt	MDS-RS-MLD	low	LR-MDS	normal	N/A	SRSF2	27	NM_003016.4(SRSF2):c.284C>T (p.Pro95Leu)	m	76	BM aspirate	none		x	x	x		x
									TET2	41	NM_001127208.2(TET2):c.4457C>G; p.(Ser1486*)
									TET2	35	NM_001127208.2(TET2):c.4138C>T; p.(His1380Tyr)
									ZRSR2	72	NM_005089.3(ZRSR2):c.491del; p.(Val164Glufs*74)
	MDS 2	mut	nonK700E	MDS-RS-MLD	low	LR-MDS	osteopenia	0.45	SF3B1	33	NM_012433.3:c.1984C>T; p.(His662Tyr)	m	62	BM aspirate	Luspatercept, chelation		x	x	x		x
									DNMT3A	29	NM_175629.2:c.2309C>T; p.(Ser770Leu)
	MDS 3	mut	K700E	RARS-T	low	LR-MDS	osteoporosis	6.3	SF3B1	45	NM_012433.3(SF3B1):c.2098A>G, p.(Lys700Glu)	f	73	BM aspirate	Luspatercept		x	x	x		x
									TET2	30	NM_001127208.2(TET2):c.4109G>A; p.(Gly1370Glu)
									TET2	23	NM_001127208.2(TET2):c.4211_4217del; p.(Arg1404Leufs*42)
	MDS 4	mut	nonK700E	MDS-RS-MLD	low	LR-MDS	osteoporosis	2.5	SF3B1	36	NM_012433.3(SF3B1):c.1866G>T; p.(Glu622Asp)	m	76	BM aspirate	none	x	x	x	x		x		x
									TET2	16	NM_001127208.2(TET2):c.5618T>C; p.(Ile1873Thr)
									DNMT3A	32	NM_175629.2(DNMT3A):c.2645G>C; p.(Arg882Pro)
	MDS 5	wt		MDS-EB1	int (4.5)	LR-MDS	osteopenia	3.5	TET2	30,00 / 20,00 / 7,60	NM_001127208.2(TET2):c.2553del; p.(Glu852Asnfs*21), NM_001127208.2(TET2):c.2243del; p.(Leu748Tyrfs*3), NM_001127208.2(TET2):c.3784C>T; p.(Arg1262Trp)	f	70	BM aspirate	AZA	x	x				x	x
									DNMT3A	28	NM_175629.2(DNMT3A):c.2645G>C; p.(Arg882Pro)
	MDS 6	wt	wt	MDS-MLD	low	LR-MDS	normal	N/A	ASXL1	22	NM_015338.5(ASXL1):c.1900_1922del; p.(Glu635Argfs*15)	m	63	BM aspirate	EPO+G-CSF				x		x
									TET2	20	NM_001127208.2(TET2_splice):c.3594+3A>C
									EZH2	36	NM_004456.4(EZH2):c.540delA; p.(Gln180Hisfs*61)
									CBL	21	NM_005188.3(CBL):c.1249C>A; p.(Pro417Thr)
									ETNK1	18	NM_018638.4(ETNK1):c.728A>T; p.(His243Leu)
	MDS 7	mut	K700E	MDS-MLD	high	HR-MDS	osteopenia	36.4	SF3B1	82	NM_012433.3(SF3B1):c.2098A>G, p.(Lys700Glu)	m	71	BM aspirate	Luspatercept, EPO + G-CSF, chelation	x	x				x
	MDS 8	wt	wt	RARS-T	very low	LR-MDS	normal	4.4	TET2	35	NM_001127208.2(TET2):c.2713del; p.(Asp905Ilefs*16)	f	79	BM aspirate	EPO + GF	x	x				x
									MPL	56	NM_005373.2(MPL):c.1544G>T; p.(Trp515Leu)
	MDS 9	wt	wt	CMML-1	high	HR-MDS	osteoporosis	1.1	ASXL1	23	NM_015338.5(ASXL1):c.1934dup (p.Gly646Trpfs*12)	f	72	BM aspirate	Luspatercept	x	x				x	x
									TP53	7	NM_000546.5(TP53):c.743G>A; p.(Arg248Gln)
									KIT	12	NM_000222.2(KIT):c.2447A>T; p.(Asp816Val)
									SETBP1	6,00 / 3,00	NM_015559.3(SETBP1):c.2608G>A; p.(Gly870Ser), NM_015559.3(SETBP1):c.2602G>A; p.(Asp868Asn)
									STAT3	2.6	NM_139276.2(STAT3):c.1846G>A; p.(Glu616Lys)
	MDS 10	wt	wt	MDS-MLD	high	HR-MDS	normal	1.2	No mutation detectable (Follow-up 12M: U2AF2, FU 36M: U2AF2)			m	66	BM aspirate	none	x	x				x	x
	MDS 11	mut	nonK700E	MDS-RS-MLD	very low	LR-MDS	N/A	4.45	SF3B1	27	NM_012433.3(SF3B1):c.2098A>G; p.(Lys700Glu)	m	84	BM aspirate	Luspatercept, folic acid				x	x	x
	MDS 12	mut	nonK700E	MDS-MLD	low	LR-MDS	osteopenia	1	SF3B1	21,00 / 6,00 / 6,00 / 2,10	NM_012433.3(SF3B1):c.1972T>G; p.(Trp658Gly), NM_012433.3(SF3B1):c.1997A>G; p.(Lys666Arg), NM_012433.3(SF3B1):c.1973G>T; p.(Trp658Leu), NM_012433.3(SF3B1):c.1866G>C; p.(Glu622Asp)	m	89	BM aspirate	EPO + G-CSF	x	x				x
									DNMT3A	44	NM_175629.2(DNMT3A_splice):c.1475-1G>C
	MDS 13	wt	wt	MDS-EB1	very low		normal	1.1	TET2	1.9	NM_001127208.2(TET2):c.5500_5501delCA; p.(Gln1834Glyfs*11)	f	67	BM aspirate	AZA	x	x				x
	MDS 14	mut	K700E	MDS-RS-MLD	int (4.0)	LR-MDS	normal	0.4	SF3B1	46	NM_012433.3:c.2098A>G; p.(Lys700Glu)	f	77	BM aspirate	Luspatercept, chelation	x	x		x	x	x
									MPL
	MDS 15	mut	K700E	MDS-RS-MLD	low	LR-MDS	N/A	N/A	SF3B1	32	NM_012433.3:c.2098A>G; p.(Lys700Glu)	m	83	BM aspirate	Luspatercept	x	x		x		x
									ASXL1	1.62	NM_015338.5(ASXL1):c.1934dup; (p.Gly646Trpfs*12)
									DNMT3A	30,00 / 1,5	NM_175629.2:c.976C>A; p.(Arg326Ser), NM_175629.2: c.2644C>T; p.(Arg882Cys)
	MDS 16	mut	nonK700E	MDS-RS-MLD	very low	LR-MDS	N/A	N/A	SF3B1	24	NM_012433.3:c.1997A>G; p.(Lys666Arg)	f	75	BM aspirate	Luspatercept	x	x		x		x
	MDS 17	mut	K700E	MDS-RS-SLD	low	LR-MDS	normal	1.3	SF3B1	32	NM_012433.3:c.2098A>G; p.(Lys700Glu)	f	64	BM aspirate	EPO+G-CSF, chelation				x		x		x
	MDS 18	mut	K700E	MDS-EB2	high	HR-MDS	osteopenia	21.1	SF3B1	43	NM_012433.3:c.2098A>G; p.(Lys700Glu)	m	78	BM aspirate	AZA	x	x
									TET2	43	NM_001127208.2:c.388delG; p.(Glu130Lysfs*15)
									RUNX1	43	NM_001754.4:c.664delT; p.(Ser222Profs*15)
									BCORL1	83	ENST00000540052(BCORL1):c.[4619-1G>T]
									NRAS	24,00 /7,5 / 1,12	NM_002524.4(NRAS):c.35G>C; p.(Gly12Ala), NM_002524.4(NRAS):c.37G>C; p.(Gly13Arg), NM_002524.4(NRAS):c.182A>G; p.(Gln61Arg)
									KRAS	1,05	NM_033360.3(KRAS):c.34G>A; p.(Gly12Ser)
									PPM1D	1.05	NM_003620.3(PPM1D):c.1535delA; p.(Asn512Ilefs*2)
	MDS 19	wt	wt	MDS-EB1	int (4.5)	LR-MDS	N/A	26.35	TET2	87	NM_001127208.2:c.[3764dup];p.(Tyr1255*)	m	79	BM aspirate	none	x	x				x
	MDS 20	wt	wt	MDS-MLD	low	LR-MDS	N/A	4.7	DNMT3A	1.5	NM_175629.2:c.[1429+1G>A] (splice)	m	66	BM aspirate	allo-Tx (B-CLL, 2005) -> sMDS	x	x				x
	MDS 21	wt	wt	MDS-EB1	int (4.5)	HR-MDS	N/A	0.8	DNMT3A	1.12	NM_175629.2(DNMT3A):c.2098C>G; p.(Pro700Ala)	f	62	BM aspirate	none						x
									BCORL1	4.67	NM_001123385.1(BCOR):c.2375del; p.(Asn792Ilefs*15)
	MDS 22	mut	K700E	MDS-RS-SLD	high	LR-MDS	osteoporosis	5.8	SF3B1	39	NM_012433.3:c.2098A>G p.(Lys700Glu)	f	82	BM aspirate	none				x	x	x		x
	MDS 23	wt	wt	MDS-MLD	low	LR-MDS	osteopenia	10.45	SRSF2	27.9	NM_003016.4(SRSF2):c.284C>T p.(Pro95Leu)	m	72	BM aspirate	none		x		x	x	x
									ASXL1	39.82	NM_015338.6(ASXL1):c.1804G>T;p.(Glu602*)
									ETNK1	1.69	NM_018638.4(ETNK1):c.731A>G;p.(Asn244Ser)
									CBL	13.44	NM_005188.3(CBL):c.1151G>T;p.(Cys384Phe)
									ZRSR2	35.96	NM_005089.3(ZRSR2):c.1318_1319insCGGCC;p.(Arg440Profs*?)
									SETBP1	40.73	NM_015559.3(SETBP1):c.2608G>A (p.Gly870Ser)
	MDS 24	wt	wt	MDS-EB1	int	LR-MDS	osteopenia	N/A	TET2	36.82	NM_001127208.2:c.3404G>A;p.(Cys1135Tyr)	f	75	BM aspirate	Lenalidomid					x
									TP53	25.05	NM_000546.5:c.827C>G;p.(Ala276Gly)
									CBL	38	NM_005188.3:c.1244G>A:p.(Gly415Asp)
	MDS 25	wt	wt	CMML-1	low	LR-MDS	N/A	7.16	SRSF2	25.84	NM_003016.4:c.284C>G p.(Pro95Arg)	f	68	BM aspirate	none					x
									TET2	16,09 / 26,96	NM_001127208.2:c.3908G>A;p.(Ser1303Asn)/NM_001127208.2:c.1630C>T;p.(Arg544*)
									RUNX1	18.84	NM_001754.4:c.431T>C;p.(Leu144Pro)
									ETNK1	5.52	NM_018638.4(ETNK1):c.731A>G;p.(Asn244Ser)
									BCOR	9.52	NM_001123385.2(BCOR):c.2340dup;p.(Thr781Hisfs*36)
	MDS 26	mut	K700E	MDS-RS-MLD	int	LR-MDS	osteopenia	N/A	SF3B1	52.52	NM_012433.3:c.2098A>G p.(Lys700Glu)	m	70	BM aspirate	EPO+GF, chelation					x
									TET2	43.69	NM_001127208.2:c.4636C>T;p.(Gln1546*)
	MDS 27	wt	wt	RARS-T	low	LR-MDS	normal	1.72	ASXL1	2,06 / 15,29	NM_015338.6:c.1900_1922del;p.(Glu635Argfs*15)/NM_015338.6:c.2082_2092del;p.(Gln695Alafs*19)	m	61	BM aspirate	EPO+GF, chelation					x
									ETNK1	5.26	NM_018638.4(ETNK1):c.731A>G;p.(Asn244Ser)
									U2AF1	20.19	NM_001025203.1(U2AF1):c.470A>C p.(Gln157Pro)
	MDS 28	wt	wt	MDS-EB2	int	LR-MDS	tbd	0.86	TET2	46,00 / 31,00	c.4552dup / c.4661_4664del	m	71	BM aspirate	none					x
									ZRSR2	90	c.873G>A
	MDS 29	wt	wt	MDS-MLD	low	LR-MDS	N/A	4.65	ASXL1	20.59	NM_015338.6:c.2904dup;p.(Asp969*)	f	60	BM aspirate	EPO+GF					x
									TET2	2,44 / 17,61 / 22,42	NM_001127208.2:c.4183-2A>G;p.?/NM_001127208.2:c.3532del;p.E1178Kfs*48 /NM_001127208.2:c.4546C>T;p.(Arg1516*)
									TP53	40.15	NM_000546.5:c.665C>T;p.(Pro222Leu)
									U2AF1	20.23	NM_001025203.1(U2AF1):c.470A>C p.(Gln157Pro)
	MDS 30	mut	nonK700E	MDS-EB1	high	LR-MDS	osteopenia	N/A	SF3B1	6.4	c.1874G>T;p.(Arg625Leu)	m	61	BM aspirate	none					x
									ASXL1	1.1	c.[2324T>G];p.(Leu775*)
	MDS 31	mut	K700E	MDS-RS-MLD	int	LR-MDS	N/A	11.4	SF3B1	42.64	NM_012433.3:c.2098A>G p.(Lys700Glu)	f	62	BM aspirate	EPO+GF					x
									TET2	30,46 / 33,97	NM_001127208.2:c.3854_3856del;p.(Phe1285del)/NM_001127208.2:c.3197_3198dup;p.(Arg1067Leufs*16)
									TP53	1.12	(splice-side)NM_000546.5:c.994-3C>G;p
									RAD21	37.12	NM_006265.3:c.742C>G;p.(Leu248Val)
	MDS 32	mut	K700E	MDS-RS-MLD	int (4.5)	LR-MDS	osteoporosis	3.6	SF3B1	37	NM_012433.3(SF3B1):c.2098A>G, p.(Lys700Glu)	f	75	BM aspirate	Luspatercept					x	x
									FLT3_ITD	27 / 35 35%	FLT3-ITD (66nt): NM_018263(ASXL2).5:442C>T; p.(Gln148*)
									ASXL2
CHIP	CHIP 1	wt	wt				osteopenia	4.5				f	63	BM aspirate	none	x	x	x	x		x
									TET2	2.5	c.[4525A>T];p.(Lys1509*)
									DNMT3A	3.2	c.[886G>A]; p.(Val296Met)
									BCOR	1.2	NM_001123385.2:c.[4163C>T]; p.(Ala1388Val)
									ZRSR2	31	NM_005089.3:c.1338_1343dup;p.(Ser447_Arg448dup)
	CHIP 2	wt	wt				osteopenia	0.4	DNMT3A	2	c.[1240_1245delTTCCAG];p.(Phe414_Gln415del), c.[2644C>T];p.(Arg882Cys)	m	69	BM aspirate	none	x	x	x	x		x
									IDH2	7.4	c.[419G>A];p.(Arg140Gln)
	CHIP 3	wt	wt				osteopenia	0.8	TET2	3	c.[4393C>T];p.(Arg1465*)	m	84	BM aspirate	none	x	x	x	x		x
									KRAS	22	NM_033360.3:c.[35G>A];p.(Gly12Asp)
	CHIP 4	wt	wt				normal	2.9	DNMT3A	6.5	c.[1904G>A];p.(Arg635Gln)	f	72	BM aspirate	none	x	x			x	x		x
	CHIP 5	mut	nonK700E				osteopenia	N/A	SF3B1	2.6	NM_012433.3:c.2230G>C;p.(Ala744Pro)	f	64	femoral head	none	x	x		x		x
	CHIP 6	wt	wt				osteoporosis	1.3	TET2	3,2 / 5,0	c.[3662G>A];p.(Cys1221Tyr) / c.[3482G>C];p.(Arg1161Thr)	f	84	BM aspirate	none	x	x				x	x
	CHIP 7	wt	wt				normal	1	TET2	2.2	c.[456_457dup];p.(Ser153Phefs*3)	f	79	BM aspirate	none	x	x				x
	CHIP 8	wt	wt				N/A	2.1	TET2	2,1 / 3,3	c.[663_666delACAT];p.(His222Valfs*27)/ c.[1038_1039delAG];p.(Ala347Valfs*3)	m	80	BM aspirate	none	x	x				x
									PPM1D	1.1	Questionable variant in PPM1D NM_003620.4:c.[1535delA];p.(Asn512Ilefs*2)
	CHIP 9	wt	wt				osteoporosis	0.8	SRP72	3.16	NM_006947.3(SRP72):c.869A>G;p.(Asn290Ser)	f	79	BM aspirate	none	x	x		x		x
	CHIP 10	wt	wt				osteopenia	1.3	DNMT3A	5.8	NM_175629.2:c.2092T>G; p.(Trp698Gly)	f	73.2841	BM aspirate	none				x	x	x
	CHIP 11	wt	wt				osteopenia	N/A	DNMT3A	2,6 / 2,2	NM_175629.2: 1851+1G>A/NM_175629.2:c.2458G>T; p.(Glu820*)	f	76.8569		none				x	x
	CHIP 12	wt	wt				normal	0.6	TET2	3,5 / 1,5	NM_001127208.2:c.3817T>C; p.(Cys1273Arg)/NM_001127208.2:c.980C>G; p.(Ser327*)	m	83.3538	BM aspirate	none				x		x	x
									PPM1D	1.8	NM_003620.3(PPM1D):c.1545_1546delGT; p.(Met515Ilefs*12)
	CHIP 13	wt	wt				N/A	4.6	DNMT3A	3.4	NM_175629.2:c.2047_2056del; p.(Tyr683Thrfs*19)	f	69.2485	BM aspirate	none				x	x	x		x
	CHIP 14	wt	wt				osteopenia	2.2	PPM1D	2.66	NM_003620.3(PPM1D):c.1636delC; p.(Leu546*)	m	73.4568	BM aspirate	none				x		x	x
	CHIP 15	wt	wt				osteopenia	1	ASXL1	11	NM_015338.5:c.2512_2537dup; p.(Ser846Argfs*5)	m	79.0416	BM aspirate	none				x
									ETV6	0.58	ETV6 Arg282Profs*18 variant not called in BM sample
	CHIP 16	wt	wt				osteoporosis	0.3	ASXL1	1.05	NM_015338.6:c.2644C>T; p.(Gln882*) fragliche Variante	f	81.7002		none	x			x
									ZBTB7A	2.89	ZBTB7A: NM_015898.4:c.1228T>A;p.(Tyr410Asn)
	CHIP17	wt	wt				N/A	N/A	DNMT3A	1,65 / 2,03	NM_175629.2:c.2245C>T;p.(Arg749Cys) / NM_175629.2:c.1851+1G>A;p.?	m	68	BM aspirate	none					x			x
control	Control 1	wt	wt				osteopenia	0.6	No mutation detectable			f	68	femoral head	none	x	x	x	x		x	x	x
	Control 2	wt	wt				normal	1.5	No mutation detectable			f	63	BM aspirate	none	x	x	x	x		x	x	x
	Control 3	wt	wt				normal	1.4	No mutation detectable			m	70	BM aspirate	none		x	x			x	x
	Control 4	wt	wt				osteopenia	4.9	No mutation detectable			f	63	BM aspirate	none	x	x				x
	Control 5	wt	wt				osteopenia	0.6	No mutation detectable			f	68	BM aspirate	none	x	x		x		x
	Control 6	wt	wt				osteoporosis	0.5	No mutation detectable			f	79		none	x	x
	Control 7	wt	wt				osteopenia	3.2	No mutation detectable			f	65		none	x	x
	Control 8	wt	wt				N/A	1.4	No mutation detectable			f	75	BM aspirate	none	x	x				x
	Control 9	wt	wt				osteopenia	9.6	DNMT3A	1.4	NM_175629.2:c.[2322+2T>C] (splice)	f	76		none	x	x
	Control 10	wt	wt				osteopenia	4.2	No mutation detectable			f	69	BM aspirate	none	x	x		x		x
	Control 11	wt	wt				osteopenia	N/A	TET2	1.7	NM_001127208.2:c.[5127dup];p.(Thr1710Tyrfs*3)	m	76		none	x	x
	Control 12	wt	wt				osteopenia	1.6	No mutation detectable			m	64	BM aspirate	none	x	x		x		x
	Control 13	wt	wt				osteopenia	1.1	No mutation detectable			f	67	BM aspirate	none	x	x		x	x	x		x
	Control 14	wt	wt				osteopenia	1.4	No mutation detectable			f	77	BM aspirate	none	x	x		x	x	x
	Control 15	wt	wt				osteopenia	1	No mutation detectable			f	77		none	x	x
	Control 16	wt	wt				osteopenia	3.5	No mutation detectable			f	79	BM aspirate	none	x	x		x		x
	Control 17	wt	wt				osteopenia	0.9	TET2	1.1	NM_001127208.2:c.[3954+5G>A], questionable variant	f	75	BM aspirate	none	x	x				x
									DNMT3A	1.6	c.[2567_2568delAG];p.(Glu856Glyfs*7), questionable variant
	Control 18	wt	wt				osteoporosis	N/A	No mutation detectable			f	75	BM aspirate	none	x	x				x
	Control 19	wt	wt				osteopenia	N/A	No mutation detectable			m	71	BM aspirate	none	x	x				x
	Control 20	wt	wt				osteopenia	3.5	No mutation detectable			f	60		none	x	x
	Control 21	wt	wt				osteopenia	N/A	TET2	1.7	NM_001127208.2:c.[5127dup];p.(Thr1710Tyrfs*3)	m	76	BM aspirate	none	x	x				x
	Control 22	wt	wt				osteoporosis	1.3	No mutation detectable			f	67	BM aspirate	none	x	x		x		x
	Control 23	wt	wt				osteopenia	N/A	No mutation detectable			f	62		none	x	x
	Control 24	wt	wt				N/A	5.3	No mutation detectable			f	72	BM aspirate	none		x				x
	Control 25	wt	wt				normal	1.7	No mutation detectable			m	66		none		x
	Control 26	wt	wt				normal	N/A	No mutation detectable			m	62		none	x	x
	Control 27	wt	wt				N/A	N/A	DNMT3A	1.94		f	76		none		x
	Control 28	wt	wt				N/A	N/A	DNMT3A	1.42	NM_175629.2:c.1238dup;p.(Phe414Leufs*7)	f	79	BM aspirate	none		x				x
	Control 29	wt	wt				N/A	N/A	No mutation detectable			f	66	BM aspirate	none		x				x
	Control 30	wt	wt				N/A	11.1	No mutation detectable			f	77.1225		none				x
	Control 31	wt	wt				osteopenia	1.8	No mutation detectable			m	73.5331	BM aspirate	none				x		x
	Control 32	wt	wt				osteopenia	4.1	No mutation detectable			f	70.8966	BM aspirate	none				x
	Control 33	wt	wt				osteopenia	N/A	No mutation detectable			f	71		none					x
	Control 34	wt	wt				tbd	N/A	No mutation detectable			f	63		none					x
	Control 35	wt	wt				tbd	N/A	No mutation detectable			f	75		none					x
