# Supplementary material for: Inflammatory stromal and T cells mediate human bone marrow niche remodeling in clonal hematopoiesis and myelodysplasia
Source: Nat Commun. 2025 Nov 18;16:10042. doi: 10.1038/s41467-025-65803-y (PMC12627676; doi:10.1038/s41467-025-65803-y)
Supplement: Supplementary file 4 — Supplementary Data 2 [file 41467_2025_65803_MOESM4_ESM.xlsx]

## Sheet: pancancer
Supplementary Data 2: Nanostring Panel analysis related to Fig. 1 and Supplementary Fig. 2
Pancancer Immune Panel
PatientID	C4BPA-mRNA	C7-mRNA	CASP10-mRNA	PBK-mRNA	CCL25-mRNA	CD1D-mRNA	TFRC-mRNA	FPR2-mRNA	CD24-mRNA	TNFRSF14-mRNA	DDX43-mRNA	IL13RA2-mRNA	IL7R-mRNA	IL1A-mRNA	IL5-mRNA	GAGE1-mRNA	IKBKE-mRNA	ETS1-mRNA	INPP5D-mRNA	CD53-mRNA	CD9-mRNA	TICAM2-mRNA	FCER1A-mRNA	PIN1-mRNA	C4B-mRNA	TNFRSF18-mRNA	KIR3DL1-mRNA	ITGB1-mRNA	CTSG-mRNA	IL17F-mRNA	LTB-mRNA	SPP1-mRNA	LGALS3-mRNA	GZMB-mRNA	CCL28-mRNA	CARD11-mRNA	ATM-mRNA	ELK1-mRNA	RORA-mRNA	IRAK4-mRNA	CXCL16-mRNA	SPN-mRNA	CXCR4-mRNA	PRF1-mRNA	JAK1-mRNA	CCL26-mRNA	DDX58-mRNA	CSF2-mRNA	CCL15-mRNA
Control30	12.8685	27.8819	23.5923	79.3561	6.43427	13.9409	1961.38	105.093	4371.02	136.192	6.43427	6.43427	50.4018	7.50665	17.1581	49.3294	23.5923	269.167	331.365	1886.31	110.455	39.678	112.6	167.291	25.7371	10.7238	12.8685	360.319	8484.66	20.3752	154.423	40.7504	3373.7	170.508	11.7962	28.9542	16.0857	46.1123	87.9351	52.5466	365.681	114.745	9664.28	58.9809	239.141	12.8685	26.8095	16.0857	8.57903
Control31	8.35586	34.259	24.232	116.147	10.8626	12.5338	2215.98	129.516	2430.72	91.9145	8.35586	3.34235	62.669	14.205	8.35586	37.6014	10.027	263.21	229.786	658.442	127.845	24.232	76.0384	144.556	26.7388	20.8897	7.52028	291.62	6380.54	12.5338	40.9437	26.7388	2959.65	98.5992	7.52028	25.9032	5.01352	51.8064	85.2298	36.7658	195.527	86.0654	4311.63	46.7928	127.009	10.027	13.3694	7.52028	9.19145
Control32	13.1062	14.1143	21.1715	105.858	18.147	16.1307	2352.05	74.6043	2670.63	122.996	10.0817	16.1307	72.588	16.1307	4.03267	57.4655	22.1797	305.475	317.573	876.097	137.111	36.294	156.266	135.094	34.2777	21.1715	13.1062	329.671	6975.51	12.098	70.5717	17.1388	3456	109.89	6.049	31.2532	10.0817	44.3593	91.7432	36.294	203.65	115.939	9303.36	95.7758	154.25	11.0898	17.1388	6.049	8.06533
Control10	5.57702	3.98358	23.9015	47.0063	13.5442	11.9507	1728.88	204.756	3644.98	88.4355	9.5606	9.5606	166.514	23.1048	10.3573	32.6654	21.5113	512.289	451.738	1313.79	138.629	29.4785	49.3964	118.711	32.6654	15.1376	9.5606	293.192	6603.98	14.3409	66.9242	12.7475	2665.81	121.101	9.5606	50.9899	3.98358	47.803	91.6224	64.534	414.293	68.5176	6482.09	111.54	188.025	7.96717	15.9343	15.9343	6.37373
CHIP10	13.1154	16.3942	39.3461	48.0897	13.1154	19.6731	1990.26	197.824	5628.68	123.503	8.74359	12.0224	26.2308	37.1602	12.0224	32.7885	19.6731	145.362	335.535	1079.83	179.244	27.3237	113.667	161.756	22.9519	13.1154	10.9295	271.051	9441.98	29.5096	67.7628	14.2083	1766.2	54.6474	18.5801	15.3013	13.1154	73.2275	41.532	51.3686	193.452	118.038	7591.62	38.2532	146.455	10.9295	14.2083	12.0224	9.83654
CHIP11	10.5473	8.20346	29.2981	70.3154	15.235	19.9227	2312.2	66.7996	4866.99	97.2696	7.03154	12.8911	39.8454	19.9227	15.235	24.6104	31.6419	240.244	307.044	1135.59	108.989	23.4385	103.129	176.96	51.5646	11.7192	18.7508	330.482	7322.17	21.0946	90.238	19.9227	3070.44	114.848	8.20346	43.3611	17.5788	57.4242	71.4873	48.0488	147.662	123.052	8247.99	51.5646	164.069	12.8911	21.0946	17.5788	10.5473
CHIP12	7.18916	26.0607	35.9458	39.5404	8.98645	63.8038	1753.26	227.357	2673.47	188.715	15.277	12.581	302.843	14.3783	5.39187	33.2499	70.0943	952.564	520.316	2039.03	118.621	33.2499	416.073	129.405	30.5539	15.277	13.4797	529.302	7100.2	15.277	176.134	17.9729	1427.05	464.6	8.08781	74.5875	17.9729	43.135	130.304	70.993	80.8781	215.675	6115.28	644.329	248.925	6.29052	56.6146	8.98645	7.18916
CHIP13	4.57153	19.429	53.7155	57.1442	14.8575	22.8577	1251.46	200.005	7167.02	96.0022	9.14306	19.429	62.8586	27.4292	12.5717	37.7151	14.8575	298.292	386.294	1004.59	164.575	29.715	77.716	120.003	22.8577	28.5721	11.4288	264.006	7248.16	18.2861	86.8591	16.0004	1805.76	77.716	19.429	29.715	14.8575	59.4299	92.5735	67.4301	150.861	80.0018	7915.61	58.287	204.576	8.00018	17.1432	14.8575	5.71442
MDS6	5.39002	10.78	41.3235	25.1534	7.18669	25.1534	583.919	97.0204	6609.96	187.752	8.98337	7.18669	200.329	10.78	7.18669	29.6451	23.3568	698.008	574.935	1261.26	177.871	32.3401	48.5102	121.275	11.6784	16.1701	4.49168	203.024	4598.59	18.8651	122.174	14.3734	1209.16	79.952	12.5767	26.9501	11.6784	49.4085	137.446	58.3919	204.821	85.342	8521.62	111.394	202.126	8.98337	15.2717	10.78	3.59335
MDS1	19.6178	29.4268	46.2421	33.6306	11.2102	67.2612	1157.45	189.172	5050.19	88.2803	15.414	12.6115	32.2293	16.8153	15.414	47.6433	11.2102	383.949	417.58	1130.83	96.6879	67.2612	92.4841	85.4777	32.2293	15.414	8.40765	194.777	7840.13	15.414	57.4522	14.0127	1423.69	53.2484	9.80892	28.0255	14.0127	12.6115	42.0382	75.6688	63.0573	77.0701	9709.43	44.8408	149.936	9.80892	33.6306	12.6115	5.6051
MDS4	7.1617	19.4389	38.8778	184.158	11.2541	15.3465	7494.21	128.911	2951.64	102.31	6.1386	8.1848	22.5082	6.1386	12.2772	19.4389	13.3003	127.888	336.6	908.513	89.0097	23.5313	29.6699	195.412	62.4091	10.231	10.231	350.923	3308.71	15.3465	54.2243	17.3927	3204.35	28.6468	13.3003	11.2541	16.3696	30.693	105.379	38.8778	111.518	68.5477	5575.9	37.8547	170.858	11.2541	27.6237	9.2079	7.1617
MDS3	8.10386	81.8489	33.2258	284.445	6.48309	21.8804	7015.51	93.1943	1325.79	67.262	8.10386	9.72463	18.6389	15.3973	11.3454	37.2777	17.0181	123.989	286.066	675.051	83.4697	25.122	35.657	168.56	41.3297	10.535	4.86231	500.818	3376.07	9.72463	34.8466	8.91424	1760.97	23.5012	5.6727	11.3454	7.29347	29.9843	112.644	59.1582	77.797	76.9866	3232.63	38.8985	104.54	4.86231	27.5531	7.29347	7.29347
Control5	14.7358	10.4017	43.3406	68.4781	16.4694	104.884	2359.46	300.784	2890.82	195.9	12.1354	8.66812	474.146	13.0022	12.1354	28.6048	91.8821	1199.67	482.814	2121.09	144.758	53.7423	472.413	128.288	26.0044	19.0699	12.1354	492.349	5883.92	16.4694	223.637	15.6026	1454.51	227.972	7.80131	71.9454	17.3362	26.0044	60.6768	79.7467	75.4126	192.432	6696.12	269.579	198.5	8.66812	54.6092	9.53493	6.06768
Control1	8.44695	10.981	19.428	56.5946	7.60226	38.856	1237.48	116.568	1076.14	262.7	14.3598	9.29165	754.313	13.5151	9.29165	32.0984	64.1968	1875.22	397.007	1979.12	130.928	31.2537	348.014	139.375	33.7878	27.8749	22.8068	926.631	6650.29	16.0492	435.018	12.6704	1109.08	636.9	14.3598	117.413	14.3598	32.0984	252.564	119.102	140.219	164.716	9560.26	632.677	320.14	14.3598	25.3409	6.75756	11.8257
Control12	18.1632	20.64	26.4191	63.571	14.0352	33.8495	2542.02	337.67	2718.69	150.259	11.5584	5.77919	274.924	13.2096	11.5584	52.8383	33.8495	697.63	382.252	1280.5	103.2	30.5471	130.444	123.014	58.6175	19.8144	13.2096	354.182	7617.79	18.1632	101.549	16.512	1756.87	267.494	10.7328	67.699	16.512	45.4079	99.8974	75.955	123.014	117.235	6728.62	248.505	153.561	9.90718	23.1167	9.08158	10.7328
Control14	13.4456	17.9274	41.2331	66.3316	6.27461	26.8912	2157.57	127.285	2365.53	158.658	10.7565	10.7565	217.819	22.4093	4.48186	47.5077	49.3005	885.616	372.891	1339.18	167.622	29.5803	239.331	140.73	52.886	13.4456	11.6528	440.119	5340.59	8.96372	195.409	31.373	1670.84	288.632	8.96372	80.6735	25.0984	37.6476	111.15	77.088	62.7461	173	5024.17	274.29	207.062	9.8601	36.7513	8.96372	8.96372
CHIP14	4.86918	36.032	60.3779	74.9854	7.79069	55.5087	2048.95	279.491	2956.57	154.84	4.86918	15.5814	191.846	12.6599	6.81686	24.3459	57.4564	676.816	411.933	1564.96	280.465	52.5872	232.747	125.625	44.7965	9.73837	11.686	472.311	7303.77	15.5814	142.18	37.0058	1486.07	312.602	11.686	45.7703	10.7122	16.5552	64.2732	54.5348	56.4825	178.212	3577.88	316.497	175.291	10.7122	40.9011	12.6599	8.76453
CHIP1	9.45875	11.1785	42.9943	45.574	6.01921	56.7525	1407.63	268.285	3910.76	155.639	6.01921	18.0576	148.76	22.3571	4.29943	44.7141	59.3322	727.464	405.866	1670.76	202.933	24.9367	211.532	116.085	22.3571	21.4972	16.3378	422.204	8586.83	13.7582	176.277	9.45875	1391.3	276.883	7.73898	69.6508	11.1785	10.3186	105.766	89.4282	85.9887	200.354	6282.33	278.603	229.59	12.8983	34.3955	3.43955	11.1785
CHIP2	8.2494	10.3118	37.1223	40.2158	8.2494	39.1847	1385.9	735.228	3157.46	157.77	16.4988	11.3429	232.014	13.4053	9.28058	30.9353	23.717	883.717	452.686	2525.35	120.647	37.1223	62.9017	104.149	19.5923	29.9041	15.4676	303.166	3065.68	19.5923	91.7746	26.8106	2654.24	436.187	7.21823	58.777	15.4676	40.2158	185.612	80.4317	686.763	44.3405	15881.1	346.475	310.384	12.3741	22.6859	17.53	10.3118
CHIP3	11.7025	51.4908	16.3834	62.0231	15.2132	60.8528	1331.74	169.686	944.389	258.624	10.5322	12.8727	153.302	14.043	9.36197	39.7884	26.9157	603.847	251.603	2672.84	360.436	47.9801	338.201	113.514	57.3421	30.4264	14.043	711.51	3422.97	16.3834	196.601	70.2148	5144.4	670.551	18.7239	108.833	11.7025	70.2148	229.368	70.2148	751.298	83.0875	12968.7	152.132	306.605	8.19172	26.9157	29.2562	16.3834
MDS11	10.8652	19.3159	36.2172	138.833	10.8652	20.5231	2851.5	100.201	4600.79	109.859	8.45069	18.1086	74.8489	10.8652	19.3159	76.0562	20.5231	287.323	356.136	666.397	59.1548	31.3883	77.2634	153.32	78.4706	9.65793	18.1086	247.484	4160.15	20.5231	63.9838	24.1448	3356.13	63.9838	13.2796	38.6317	20.5231	9.65793	143.662	44.6679	76.0562	66.3982	5159.75	84.5069	153.32	14.4869	19.3159	2.41448	8.45069
MDS14	22.4163	28.3939	71.732	94.1483	14.9442	34.3716	2349.22	222.668	4785.12	161.397	14.9442	13.4498	40.3493	20.9218	16.4386	97.1371	25.4051	191.285	387.054	1853.08	121.048	17.933	119.553	140.475	43.3381	11.9553	11.9553	279.456	7519.9	19.4274	70.2376	19.4274	1684.21	32.8772	17.933	20.9218	17.933	10.4609	29.8883	53.799	171.858	115.07	6671.08	44.8325	164.386	17.933	71.732	10.4609	7.47208
MDS15	11.0168	8.56861	35.4985	221.56	18.3613	7.34452	10090.1	53.8598	1677	100.375	23.2576	7.34452	28.154	11.0168	8.56861	56.308	23.2576	197.078	238.697	544.718	123.633	23.2576	66.1007	159.131	23.2576	12.2409	12.2409	408.845	2644.03	22.0336	55.0839	11.0168	5155.85	99.151	11.0168	22.0336	15.9131	13.465	190.957	42.843	44.0671	34.2744	3128.76	56.308	112.616	13.465	15.9131	11.0168	8.56861
MDS2	4.46648	13.3994	34.6152	52.4811	20.0992	34.6152	1702.85	165.26	5464.74	125.061	10.0496	10.0496	52.4811	7.81634	11.1662	35.7318	31.2654	212.158	401.983	1113.27	93.7961	30.1487	55.831	151.86	29.0321	11.1662	11.1662	175.309	4374.92	17.8659	109.429	15.6327	2577.16	50.2479	11.1662	22.3324	10.0496	29.0321	60.2975	56.9476	91.5628	75.9301	8465.09	45.7814	185.359	17.8659	11.1662	6.69972	12.2828
Control13	3.15284	16.5524	13.3996	65.4214	13.3996	24.4345	2287.39	65.4214	898.559	209.664	11.8231	7.8821	216.758	12.6114	10.2467	33.893	58.3275	908.018	364.941	1142.9	276.662	24.4345	238.828	129.266	54.3865	14.976	13.3996	449.28	6963.84	14.976	204.146	7.09389	988.415	226.216	10.2467	76.4564	13.3996	38.6223	126.902	75.6682	89.8559	148.972	5590.77	204.146	194.688	7.8821	15.7642	9.45852	10.2467
Control16	11.4331	113.378	39.063	62.8819	11.4331	53.3544	2425.72	219.134	3226.99	147.677	10.4803	9.52757	221.992	22.8662	4.76378	27.6299	49.5434	677.41	349.662	1547.28	178.166	42.8741	304.882	122.906	50.4961	20.0079	14.2914	363	7489.62	13.3386	82.8898	508.772	1440.57	397.3	10.4803	57.1654	11.4331	51.4489	73.3623	80.0316	76.2205	198.173	3647.15	315.362	167.685	10.4803	42.8741	3.81103	7.62205
Control22	13.2926	11.3936	39.8777	56.9681	6.64628	34.1809	1777.41	182.298	2671.81	156.662	6.64628	15.1915	464.29	11.3936	11.3936	58.8671	66.4628	1229.56	471.886	1432.75	150.966	27.5346	189.894	150.016	22.7873	16.141	18.9894	358.899	15027.2	13.2926	221.226	17.0904	1223.87	235.468	14.242	71.2102	12.3431	26.5851	107.29	95.8964	54.1197	189.894	9007.61	314.274	225.974	9.49469	28.4841	7.59575	10.4442
Control2	29.8719	22.6302	27.1563	51.5969	20.8198	92.3313	2086.51	529.547	1728.04	236.259	12.6729	9.05209	291.477	28.0615	19.0094	87.8052	66.0802	935.986	486.097	2515.57	229.018	28.0615	351.221	108.625	31.6823	25.3458	19.9146	502.391	6704.88	25.3458	156.601	21.725	1282.68	546.746	14.4833	73.3219	18.1042	36.2083	96.8573	83.2792	200.956	156.601	13179.8	473.424	258.89	13.5781	45.2604	12.6729	9.95729
CHIP15	8.04548	32.1819	44.2501	107.273	10.7273	25.4773	3273.17	320.478	3279.87	168.955	9.38639	17.4319	119.341	32.1819	13.4091	32.1819	29.5001	516.251	434.456	1560.82	93.8639	20.1137	183.705	152.864	95.2048	17.4319	12.0682	367.41	7281.16	20.1137	120.682	28.1592	2055.62	91.1821	12.0682	46.9319	8.04548	45.591	48.2729	64.3638	166.273	135.432	7434.02	100.568	189.069	21.4546	44.2501	9.38639	9.38639
CHIP5	11.1816	72.1724	48.7926	63.0238	10.1651	39.644	2494.52	448.282	3076.98	199.237	13.2147	10.1651	124.015	20.3303	7.11559	57.9412	44.7266	490.976	379.159	1877.5	160.609	28.4624	164.675	137.229	49.8091	22.3633	13.2147	401.523	8469.59	14.2312	166.708	18.2972	1695.54	176.873	10.1651	24.3963	12.1982	31.5119	55.9082	68.1064	115.882	121.982	7579.12	194.154	192.121	17.2807	103.684	11.1816	12.1982
CHIP16	9.72746	17.0231	44.5842	51.0692	8.91684	95.6533	1474.52	226.163	2110.86	123.214	9.72746	12.1593	456.38	7.29559	9.72746	26.7505	64.8497	1313.21	470.971	1875.78	126.457	21.0762	174.284	107.813	21.8868	17.8337	22.6974	402.879	9010.06	17.8337	130.51	12.9699	967.072	376.939	9.72746	52.6904	12.9699	34.8567	59.1754	96.464	38.0992	199.413	6013.19	517.987	206.709	12.9699	38.0992	9.72746	6.48497
CHIP9	9.64368	15.4299	35.6816	54.0046	12.5368	38.5747	2221.9	433.966	4102.42	189.98	7.71494	10.608	424.322	10.608	10.608	31.8241	44.3609	1232.46	508.222	2286.52	115.724	21.2161	243.985	137.905	36.646	17.3586	30.8598	433.966	7643.58	13.5012	176.479	12.5368	1459.09	342.351	10.608	72.3276	10.608	14.4655	113.795	84.8644	113.795	153.335	11682.4	287.382	256.522	14.4655	23.1448	4.82184	8.67931
MDS16	12.2795	13.3028	46.0481	95.166	10.2329	23.5357	3995.95	139.167	5160.45	134.051	5.11645	11.2562	51.1645	14.3261	15.3494	45.0248	27.6288	198.518	352.012	903.565	111.539	22.5124	62.4207	156.563	34.7919	12.2795	12.2795	259.916	7641.93	20.4658	85.9564	10.2329	1961.65	40.9316	10.2329	22.5124	20.4658	1.02329	79.8166	54.2344	141.214	111.539	5406.04	42.9782	126.888	17.3959	21.4891	9.20961	12.2795
MDS17	8.11388	20.2847	29.4128	122.722	9.12812	16.2278	5249.68	186.619	3875.39	93.3096	7.09965	11.1566	48.6833	8.11388	9.12812	28.3986	17.242	257.616	247.473	659.253	95.3381	25.3559	18.2562	132.865	87.2242	15.2135	16.2278	228.203	4484.95	9.12812	69.9822	9.12812	1547.72	74.0392	2.02847	28.3986	13.1851	40.5694	81.1388	57.8114	154.164	87.2242	4984.97	77.0819	139.964	11.1566	17.242	10.1424	6.08541
MDS22	12.9678	12.9678	31.3389	100.501	9.72586	21.613	2185.08	278.808	3746.62	134.001	9.72586	9.72586	54.0325	7.56455	10.8065	32.4195	21.613	286.372	502.503	1608.01	201.001	42.1454	135.081	138.323	39.9841	12.9678	17.2904	292.856	4052.44	5.40325	153.452	22.6937	3260.32	77.8068	15.1291	21.613	11.8872	30.2582	102.662	75.6455	272.324	105.904	11295	71.3229	271.243	6.4839	23.7743	14.0485	8.64521
MDS23	5.82991	15.5464	63.1574	46.6393	12.6315	78.7038	1753.83	234.168	3066.53	178.784	8.74486	8.74486	255.544	10.6882	13.6031	34.0078	55.3841	1076.59	585.906	2285.32	359.511	78.7038	1321.45	126.315	30.1212	9.71652	22.348	636.432	9489.15	15.5464	276.921	17.4897	1810.19	342.993	10.6882	57.3274	13.6031	0.971652	83.562	108.825	64.129	152.549	4458.91	786.066	232.225	10.6882	105.91	10.6882	9.71652
[truncated: 681 more columns]

## Sheet: exhaustion
Supplementary Data 2: Nanostring Panel analysis related to Fig. 1 and Supplementary Fig. 2
Immune Exhaustion Panel
PatientID	WNT2-mRNA	TAX1BP1-mRNA	DIABLO-mRNA	PTGER4-mRNA	CD33-mRNA	HLA-DQA1-mRNA	BRWD1-mRNA	HGF-mRNA	DRAP1-mRNA	EOMES-mRNA	PECAM1-mRNA	FOXO1-mRNA	TCL1A-mRNA	LRRK2-mRNA	FOXO3-mRNA	TERT-mRNA	NFKBIE-mRNA	TGFB2-mRNA	PSMA6-mRNA	NAA50-mRNA	IL5-mRNA	BST2-mRNA	FABP4-mRNA	ALDH1B1-mRNA	CD200R1-mRNA	CCL2-mRNA	DVL1-mRNA	IL6-mRNA	CD72-mRNA	DAPP1-mRNA	MAPK3-mRNA	PPP3R1-mRNA	GRB10-mRNA	MAPK8-mRNA	UCP1-mRNA	HLA-DRA-mRNA	MMP9-mRNA	CD226-mRNA	CPA3-mRNA	CXCL1/2/3-mRNA	PRDM1-mRNA	TNFRSF17-mRNA	RRAS-mRNA	EYA1-mRNA	STAT5A-mRNA	ENTPD2-mRNA	PSMA1-mRNA	VTCN1-mRNA	KLRC1-mRNA
MDS3	9.95809	1259.7	102.07	111.199	79.6647	51.4501	223.227	71.3663	412.431	9.95809	333.596	36.513	15.767	79.6647	655.574	18.2565	142.733	28.2146	1152.65	1853.86	16.5968	679.64	117.008	34.0235	59.7485	392.515	15.767	47.3009	8.29841	95.4317	149.371	1026.51	99.5809	117.837	12.4476	370.939	604.124	22.4057	42.3219	253.101	43.9816	9.12825	14.9371	15.767	160.159	20.746	1106.18	10.7879	24.8952
MDS4	6.89141	1878.4	126.999	100.418	84.6658	12.7983	227.416	50.2088	333.741	10.8294	405.608	63.9916	13.7828	147.673	1155.79	19.6897	66.9451	22.6432	993.347	1365.48	17.7208	236.277	55.1312	19.6897	61.0382	75.8055	18.7052	48.2398	10.8294	107.309	194.928	1379.27	92.5417	118.138	16.7363	262.858	2442.51	23.6277	33.4725	96.4797	37.4105	11.8138	15.7518	17.7208	189.021	18.7052	935.262	23.6277	20.6742
MDS1	16.1995	1420.16	142.556	383.389	137.156	191.154	151.196	98.2772	242.993	12.9596	586.423	48.5986	25.9193	128.516	387.709	18.3595	194.394	33.479	989.251	819.696	16.1995	676.061	127.436	32.3991	87.4775	392.029	14.0396	36.7189	36.7189	192.234	103.677	1227.92	33.479	132.836	18.3595	1478.48	1627.51	37.7989	75.5978	344.51	77.7578	12.9596	43.1988	21.5994	230.033	16.1995	905.014	11.8797	32.3991
MDS6	7.9438	1831.84	183.502	280.416	101.681	187.474	209.716	66.7279	185.885	11.1213	405.134	124.718	17.4764	83.4099	560.832	10.3269	174.764	21.4483	846.809	1151.06	19.8595	316.163	19.8595	11.1213	208.128	147.755	19.0651	22.2426	10.3269	227.193	161.259	1997.87	15.0932	205.744	14.2988	1046.2	4232.46	26.2145	38.1302	355.882	108.83	23.037	16.682	11.1213	349.527	13.5045	860.314	16.682	28.5977
CHIP13	11.2771	1623.91	118.844	180.434	105.831	92.8194	261.109	98.8917	210.795	18.2169	457.157	75.47	45.976	89.3495	573.398	10.4097	125.783	21.6868	755.567	831.037	13.0121	427.663	81.5423	19.0844	203.856	221.205	19.0844	90.217	14.747	126.651	204.723	1138.12	21.6868	72.8676	16.4819	895.23	3162.8	25.1567	82.4097	340.916	103.229	39.0362	13.8795	16.4819	226.41	18.2169	764.242	12.1446	25.1567
CHIP12	9.01771	1222.8	95.5877	161.417	180.354	489.662	163.221	136.167	278.647	14.4283	1138.04	76.6506	189.372	243.478	861.191	10.8213	123.543	24.3478	858.486	1066.8	14.4283	1104.67	125.346	32.4638	160.515	45.9903	26.1514	78.4541	28.8567	191.175	248.889	1059.58	34.2673	94.686	18.9372	2649.4	1579.9	70.3382	141.578	58.6151	106.409	47.7939	28.8567	15.3301	211.916	10.8213	783.639	12.6248	44.1868
CHIP11	8.54722	1349.39	102.567	188.039	108.977	254.28	153.85	106.84	326.931	11.7524	460.482	85.4722	73.7198	95.0879	898.527	11.7524	235.049	39.5309	906.006	1133.58	14.9576	482.918	58.7622	27.7785	69.4462	523.517	19.2313	44.8729	27.7785	90.8142	185.902	1271.4	23.5049	83.3354	20.2997	2127.19	2497.93	32.0521	104.703	106.84	76.925	25.6417	25.6417	12.8208	226.501	11.7524	864.338	21.3681	43.8045
CHIP10	14.3007	1508.18	152.908	244.213	121.006	11.0006	173.809	112.206	287.115	3.30017	492.825	69.3036	34.1018	100.105	629.233	11.0006	213.411	24.2013	861.345	880.046	12.1006	479.625	105.605	28.6015	112.206	275.014	19.801	75.9039	22.0011	103.405	187.01	1065.96	33.0017	95.705	30.8016	1144.06	2859.05	22.0011	150.708	249.713	81.4042	20.9011	17.6009	18.701	246.413	13.2007	807.442	15.4008	29.7015
Control10	8.46034	1668.23	126.905	146.133	72.2975	126.136	172.283	88.4491	217.662	13.8442	546.846	98.4476	23.0737	56.915	768.353	10.7677	203.817	23.8428	878.338	1402.11	13.0751	353.796	72.2975	14.6133	179.205	533.771	20.7663	123.829	11.5368	175.36	112.292	1275.2	29.2266	205.356	21.5354	805.271	1850.51	33.8414	63.068	239.966	111.523	18.4589	18.4589	6.15298	348.412	13.8442	886.029	11.5368	23.8428
Control32	10.2657	1497.76	111.896	202.233	114.975	215.579	199.154	119.082	277.173	10.2657	522.522	106.763	113.949	70.833	829.465	15.3985	202.233	37.9829	795.588	1054.28	22.5844	437.317	111.896	27.7173	96.4972	573.85	22.5844	166.304	20.5313	116.002	204.287	1358.15	30.797	124.214	16.4251	1554.22	1490.57	42.0892	124.214	190.941	116.002	45.1689	18.4782	19.5047	283.332	26.6907	846.917	26.6907	25.6641
Control31	7.73398	1280.4	105.698	126.322	73.9025	11.1713	183.037	96.2451	280.142	13.7493	402.167	85.9331	35.2326	32.6546	572.314	12.89	172.726	26.6393	924.64	1339.7	9.45264	401.308	290.454	28.3579	88.5111	922.062	18.0459	365.216	13.7493	91.9484	128.04	1064.71	19.7646	149.524	16.3273	1340.56	714.104	18.9053	123.744	171.866	103.12	18.0459	17.1866	14.6086	257.799	16.3273	874.799	14.6086	30.0766
Control30	16.6782	1832.75	122.307	151.957	110.261	269.63	164.002	120.453	278.896	13.8985	825.569	99.1424	43.5485	187.166	969.187	11.1188	253.879	19.4579	969.187	1075.74	18.5313	524.436	126.013	18.5313	103.775	946.949	25.0173	252.026	13.8985	123.233	328.004	1346.3	20.3844	88.9502	12.0453	1160.06	3098.43	20.3844	118.6	176.974	100.996	20.3844	17.6047	23.1641	269.63	11.1188	921.932	17.6047	20.3844
MDS2	15.6657	1775.75	152.049	139.148	96.7584	46.997	161.264	66.3486	224.848	10.1366	444.167	68.1917	15.6657	135.462	667.172	11.0581	146.52	23.0377	844.102	750.108	4.60754	312.392	39.6249	25.8023	92.1509	61.7411	19.3517	30.4098	13.8226	151.127	250.65	1355.54	31.3313	103.209	15.6657	332.665	5095.02	31.3313	36.8604	200.889	53.4475	16.5872	11.0581	12.9011	268.159	17.5087	830.28	15.6657	22.1162
MDS15	17.9552	2534.25	130.816	80.7984	51.3006	12.8251	223.158	53.8656	455.293	17.9552	180.835	80.7984	19.2377	65.4082	1395.38	19.2377	93.6236	38.4754	1029.86	1445.39	15.3902	205.202	21.8027	24.3678	60.2782	128.251	20.5202	19.2377	12.8251	102.601	266.763	1185.04	139.794	112.861	20.5202	320.629	954.191	14.1077	75.6684	42.323	48.7355	19.2377	16.6727	23.0853	182.117	25.6503	1088.85	12.8251	35.9104
MDS14	17.1697	1444.7	120.188	152.074	111.603	67.4522	154.527	154.527	331.129	11.0376	426.789	45.377	29.4337	126.32	521.222	11.0376	208.489	33.1129	1042.44	749.333	13.4904	783.672	71.1314	25.7545	136.131	283.299	23.3017	137.357	15.9433	212.168	235.47	1017.92	41.6977	94.4331	24.5281	302.922	3498.93	20.8489	131.225	266.13	49.0562	20.8489	26.9809	15.9433	181.508	20.8489	702.73	19.6225	30.6601
MDS11	11.7825	2050.16	114.29	160.242	83.6558	50.6648	194.411	56.556	279.245	22.3868	375.862	58.9125	11.7825	101.33	1413.9	11.7825	131.964	34.1693	923.748	1127.59	17.6738	444.2	47.13	15.3173	75.408	61.269	14.139	28.278	17.6738	111.934	226.224	1654.26	60.0908	106.043	16.4955	285.137	2245.75	29.4563	53.0213	94.26	45.9518	12.9608	15.3173	15.3173	170.846	15.3173	795.319	21.2085	21.2085
CHIP3	16.9418	1478.78	152.476	274.699	128.274	12.1013	197.251	119.803	372.719	21.7823	1245.22	227.504	71.3976	105.281	879.763	25.4127	389.661	31.4633	1068.54	1608.26	22.9924	964.472	313.423	47.195	42.3545	4744.91	38.7241	1489.67	35.0937	148.846	182.729	965.682	26.6228	174.258	24.2026	4679.57	504.623	49.6153	116.172	441.697	500.993	58.0861	48.4051	58.0861	296.481	14.5215	848.3	24.2026	37.514
CHIP2	5.5179	2239.17	168.848	216.302	98.2187	11.0358	243.891	97.1151	192.023	13.243	734.985	151.191	11.0358	171.055	1114.62	17.6573	232.856	37.5217	904.936	1388.3	8.82865	353.146	62.9041	16.5537	103.737	137.948	11.0358	43.0397	16.5537	123.601	158.916	1384.99	22.0716	164.434	18.7609	1345.26	2666.25	62.9041	50.7647	107.047	326.66	29.7967	20.968	17.6573	274.792	16.5537	729.467	9.93223	39.7289
CHIP1	9.02017	1229.45	89.2997	149.735	175.893	257.977	181.305	140.715	257.075	14.4323	1008.46	62.2392	275.115	238.133	506.934	15.3343	152.441	20.7464	972.375	795.579	10.8242	661.179	108.242	19.8444	190.326	34.2767	15.3343	61.3372	27.0605	213.778	242.643	1003.04	27.9625	105.536	28.8646	1638.97	2572.55	71.2594	106.438	92.9078	75.7695	43.2968	16.2363	9.02017	200.248	11.7262	782.951	20.7464	22.5504
CHIP14	13.1917	1048.74	74.4388	144.166	115.898	235.566	135.686	157.358	281.737	15.0762	930.956	64.0739	325.081	171.492	654.873	16.0185	74.4388	30.1524	930.013	907.399	17.903	724.6	529.552	34.8637	163.011	50.8822	21.672	45.2286	33.9215	192.222	182.799	851.806	61.2471	106.476	21.672	1331.42	1491.6	48.0554	108.36	56.5358	63.1316	53.709	27.3256	27.3256	200.702	12.2494	750.983	14.1339	37.6905
Control14	13.2053	1176.29	85.3265	112.753	162.527	301.69	169.637	96.5002	293.564	13.2053	817.712	72.1212	287.469	184.874	657.217	16.2527	117.832	40.6317	838.028	1058.45	13.2053	623.696	163.542	34.5369	157.448	55.8685	15.2369	32.5053	32.5053	151.353	214.332	967.033	30.4737	96.5002	21.3316	1717.7	1694.34	66.0264	113.769	90.4054	86.3423	39.6159	19.3	11.1737	217.379	13.2053	796.38	20.3158	35.5527
Control12	10.9764	1197.52	93.299	124.033	122.935	282.092	164.645	100.982	250.261	16.4645	649.8	84.5179	62.5652	105.373	803.469	16.4645	110.861	23.0503	859.448	1025.19	17.5622	512.596	154.767	30.7338	115.252	34.0267	25.2456	43.9054	43.9054	102.08	144.888	889.085	46.1007	133.911	19.7574	1426.93	1033.97	20.8551	128.423	62.5652	141.595	53.7841	14.2693	14.2693	251.358	18.6598	758.466	18.6598	39.5149
Control1	11.7274	1105.57	92.7528	153.522	119.406	384.871	189.77	99.1496	318.771	19.1902	1022.41	154.588	118.34	99.1496	523.467	19.1902	170.58	36.2482	862.495	975.504	9.59512	649.27	57.5707	43.7111	81.0254	89.5544	29.8515	42.645	30.9176	110.877	207.894	784.667	40.5127	99.1496	21.3225	2431.83	320.903	53.3062	117.274	40.5127	312.374	460.566	9.59512	7.46287	202.564	14.9257	759.08	21.3225	46.9095
Control5	9.98454	1078.33	90.8593	169.737	220.658	4.99227	135.79	135.79	305.527	19.9691	1331.94	57.9103	194.699	240.627	436.324	11.9814	66.8964	31.9505	834.708	830.714	16.9737	1068.35	64.8995	30.9521	137.787	31.9505	36.9428	42.9335	28.9552	305.527	220.658	787.78	40.9366	113.824	7.98763	2361.34	1116.27	66.8964	116.819	67.8949	82.8717	27.9567	25.9598	17.9722	203.685	13.9784	782.788	10.983	25.9598
MDS23	8.91714	1200.57	92.414	119.165	196.988	10.5384	162.13	124.029	299.129	12.9704	1288.12	64.0413	23.5088	338.041	466.934	12.1597	77.8223	31.6153	948.459	883.607	12.1597	992.234	42.9644	20.2662	184.828	20.2662	19.4556	15.4023	12.9704	368.845	282.917	1143.83	47.8283	141.864	15.4023	1447.01	3576.58	149.97	205.094	124.029	91.6033	28.3727	34.0473	9.72779	216.443	18.6449	693.916	12.9704	15.4023
MDS22	8.99486	2028.84	114.934	210.88	82.9526	5.99657	199.886	135.922	301.828	8.99486	576.671	65.9623	15.9909	298.829	1427.18	7.99543	261.85	22.9869	858.509	1014.42	8.99486	597.659	18.9891	16.9903	133.923	174.9	14.9914	33.9806	6.996	145.917	341.805	1683.04	30.9823	120.931	11.9931	555.682	2355.65	31.9817	84.9515	169.903	85.9509	15.9909	11.9931	15.9909	247.858	23.9863	694.603	9.99429	15.9909
MDS17	11.6547	1654	94.2092	111.691	33.993	27.1944	161.224	47.5902	328.275	6.7986	363.24	64.1011	24.2807	64.1011	665.292	8.74106	85.4681	15.5397	907.128	1250.94	13.5972	281.656	66.0436	23.3095	68.9573	64.1011	20.3958	100.037	11.6547	120.432	207.843	1152.85	37.8779	93.238	16.5109	149.569	1945.37	18.4533	23.3095	108.778	55.36	15.5397	12.626	13.5972	237.951	20.3958	796.408	11.6547	20.3958
MDS16	15.4127	1574.3	112.293	177.246	100.183	89.1735	179.448	89.1735	260.915	6.60544	462.381	61.6508	35.229	198.163	749.718	18.7154	180.549	25.3209	942.377	968.798	18.7154	344.584	52.8436	20.9172	80.3662	69.3572	22.0181	23.1191	16.5136	129.907	191.558	1055.77	62.7517	118.898	23.1191	620.912	2581.63	23.1191	52.8436	153.026	31.9263	18.7154	7.70635	17.6145	199.264	28.6236	782.745	22.0181	17.6145
CHIP9	9.58745	1325.2	124.637	148.073	131.028	4.26109	205.597	164.052	252.469	8.52217	936.374	92.6786	138.485	236.49	731.842	9.58745	91.6134	18.1096	1031.18	937.439	14.9138	612.531	52.1983	23.436	137.42	9.58745	27.6971	43.6761	25.5665	94.8092	248.208	1092.97	28.7623	94.8092	26.6318	1298.57	3322.58	40.4803	167.248	58.5899	211.989	37.2845	14.9138	18.1096	187.488	15.9791	707.34	15.9791	33.0234
CHIP16	18.4418	1049.42	72.0107	151.925	252.916	446.993	150.169	342.49	270.479	14.9291	1019.57	50.0562	116.798	206.372	382.886	12.2945	47.4217	21.9545	982.683	820.22	13.1727	883.449	116.798	30.7363	137.874	19.32	17.5636	27.2236	24.589	165.098	217.789	788.605	57.9599	114.163	9.65998	1606.19	1004.64	46.5435	131.727	35.1272	192.321	75.5234	23.7108	13.1727	288.043	8.7818	754.356	14.0509	25.4672
CHIP5	12.8958	1274.84	72.7693	159.356	178.699	407.14	124.353	161.198	402.534	12.8958	1076.8	68.1636	100.403	155.671	848.361	20.2649	146.46	25.7916	1097.99	945.08	15.6592	2102.94	186.068	42.372	116.062	53.4256	23.9494	35.9241	21.186	218.308	296.604	1028.9	39.6086	110.536	30.3973	1446.17	2115.84	45.1354	93.0342	70.0059	140.012	45.1354	37.7663	13.817	200.806	12.8958	773.749	20.2649	29.4762
CHIP15	8.39867	1164.61	92.3853	155.375	121.781	142.777	110.582	93.7851	278.556	12.598	793.674	62.99	61.5902	191.77	1021.84	9.79844	208.567	37.794	925.253	1059.63	13.9978	536.115	474.525	27.9956	117.581	69.9889	39.1938	48.9922	22.3964	92.3853	236.562	1111.42	43.3931	97.9844	25.196	937.851	2694.57	39.1938	169.373	123.18	89.5858	57.3909	32.1949	15.3976	193.169	18.1971	761.479	23.7962	29.3953
Control2	8.229	1164.86	86.8616	187.438	191.096	7.31466	172.809	212.125	245.041	11.8863	1345.9	76.804	221.269	341.96	750.667	14.6293	138.064	21.0297	848.501	898.789	18.2867	910.676	258.756	25.6013	76.804	26.5157	23.7727	65.832	49.374	310.873	213.954	886.903	32.916	109.72	22.8583	2550.07	1033.2	94.1763	86.8616	80.4613	145.379	53.0313	20.1153	18.2867	226.755	13.715	785.412	21.944	36.5733
Control22	8.56808	1191.82	99.3897	139.66	124.237	13.7089	130.235	133.662	261.326	5.99765	786.549	76.2559	160.223	171.362	542.359	14.5657	89.108	18.8498	918.498	866.233	21.4202	614.331	66.831	29.9883	105.387	17.993	25.7042	24.8474	27.4178	168.791	213.345	956.197	33.4155	100.247	14.5657	1155.83	1542.25	60.8333	111.385	39.4132	163.65	80.5399	19.7066	16.2793	239.049	17.993	763.416	11.1385	39.4132
Control16	14.1379	974.228	75.8304	140.093	156.802	192.789	156.802	177.366	248.055	20.5642	1030.78	60.4073	38.5578	147.805	398.431	10.2821	116.959	20.5642	870.122	718.461	17.9937	915.106	673.477	30.8463	92.5388	44.9841	29.561	109.247	23.1347	164.513	239.059	749.307	60.4073	89.9683	20.5642	1131.03	1997.3	38.5578	159.372	68.1188	170.94	78.4009	28.2757	29.561	223.635	15.4231	760.875	23.1347	34.7021
Control13	14.2774	1038.17	94.8429	138.695	134.616	19.3765	200.904	118.299	286.568	17.3369	813.813	110.14	550.701	73.4268	536.423	17.3369	145.834	34.6737	1042.25	1342.08	18.3567	692.455	208.042	33.6539	59.1493	150.933	30.5945	101.982	54.0502	155.012	176.428	910.696	48.9512	115.239	19.3765	2921.77	107.081	58.1295	138.695	72.4069	109.12	85.6645	14.2774	11.218	266.172	10.1982	851.546	25.4954	27.535
[truncated: 724 more columns]
