# Supplementary material for: Inflammatory stromal and T cells mediate human bone marrow niche remodeling in clonal hematopoiesis and myelodysplasia
Source: Nat Commun. 2025 Nov 18;16:10042. doi: 10.1038/s41467-025-65803-y (PMC12627676; doi:10.1038/s41467-025-65803-y)
Supplement: Supplementary file 5 — Supplementary Data 3 [file 41467_2025_65803_MOESM5_ESM.xlsx]

## Sheet: Diagnostics flow cytometry
Supplementary Data 3: Antibodies list used for multimodal approaches related to Methods and Fig. 2 and Supplementary Fig. 3
Antibody panels used for diagnostics flow cytometry
	FITC	PE	Per-CP5.5	PE-cy7	APC	APC-H7	(1) PacBlue (2) V450 (3) BV421	V500
panel 1	CD2	CD13	CD34	CD10	CD117	HLA DR	CD19 (2)	CD45
panel 2	CD7	CD38	CD34	CD123	CD5	HLA DR	CD3 (3)	CD45
panel 3	CD16	CD13	CD34	CD64	CD15	HLA DR	CD11b (1)	CD45
panel 4	CD14 + CD3	CD36	CD34	CD56	CD33	HLA DR	CD16 (1)	CD45
panel 5	CD235a	CD36	CD34	CD117	CD71		CD105 (2)	CD45
Target	Fluorophore	Dilution*	Supplier	Clone	Catalogue number	Panel
CD2	FITC	1:20	DAKO	MT910	DAK-F076701	1
CD3	BV421	1:20	BD Bioscience	UCHT1	562426	2
CD3	FITC	1:5	BD Bioscience	SK7	345764	4
CD5	APC	1:20	BD Bioscience	L17F12	345783	2
CD7	FITC	1:5	BD Bioscience	4H9	332773	2
CD10	PE-Cy7	1:20	BD Bioscience	HI10a	341112	1
CD11b	PacBlue	1:250	Biolegend	ICRF44	301315	3
CD13	PE	1:5	BD Bioscience	L138	347406	1, 3
CD14	FITC	1:5	BD Bioscience	M5E2	345784	4
CD15	APC	1:1000	Biolegend	HI98	301908	3
CD16	FITC	1:5	Beckman Coulter	3G8	B49215	3
CD19	V450	1:20	BD Bioscience	HIB19	560353	1
CD33	APC	1:20	BD Bioscience	P67.6	345800	4
CD34	PerCP-5.5	1:5	BD Bioscience	8G12	347222	1, 2, 3, 4, 5
CD36	PE	1:100	BD Bioscience	CB38	555455	4, 5
CD38	PE	1:5	BD Bioscience	HB-7	345806	2
CD45	V500	1:20	BD Bioscience	HI30	560777	1, 2, 3, 4, 5
CD56	PE-Cy7	1:20	BD Bioscience	NCAM16.2	335826	4
CD64	PE-Cy7	1:20	Biolegend	10.1	305022	3
CD105	V450	1:20	BD Bioscience	266	561447	5
CD117	APC	1:20	BD Bioscience	104D2	333233	1
CD117	PE-Cy7	1:20	BD Bioscience	104D2	339217	5
CD123	PE-Cy7	1:20	Biolegend	6H6	306010	2
CD235a	FITC	1:20	eBioscience	10F7MN	11-9886-42	5
HLA-DR	APC-H7	1:20	BD Bioscience	L243	641411	1, 2, 3, 4
		* most follow IFU of suppliers

## Sheet: Flow cytometry and scRNAseq
Antibodies used for flow cytometry and cell sorting (scRNAseq)						Panels experiments
Target	Fluorophore	Dilution	Supplier	Clone	Catalogue number	Stromal markers	scRNA-seq (10X)	scRNA-seq (CEL-Seq2)	iMSCs	T cells
CD3	BV650	1:300	BD Bioscience	SP34-2	563916		x	x	x
CD3	APC-H7	1:50	BD Bioscience	SK7	560176					x
CD4	BUV496	1:50	BD Bioscience	SK3	612936					x
CD8	BUV395	1:50	BD Bioscience	RPA-T8	563795					x
CD14	PE	1:400	Biolegend	HCD14	325605		x	x
CD25	RY610	1:50	BD Bioscience	M-A251	758585					x
CD26	KB520	1:100	Biolegend	BA5b	302725	x
CD34	PE-Vio770	1:30	Miltenyi	REA1164/AC136	130-124-461		x	x
CD38	AF700	1:30	BD Bioscience	HIT2	560676		x	x	x
CD44	FITC	1:400	Biolegend	QA19A43	163605				x
CD45	BUV805	1:50	BD Bioscience	HI30	612892					x
CD45	BV711	1:300	BD Bioscience	HI30	564357		x	x	x
CD51/61	PE-Vio770	1:30	Miltenyi	23C6	130-103-746				x
CD71	AF700	1:50	Biolegend	CY1G4	334129				x
CD71	PE	1:100	Invitrogen	OKT9	12-0719-42		x	x
CD73	Pacific Blue	1:100	Biolegend	AD2	344011	x		x
CD90	BV510	1:100	Biolegend	5E10	328125	x
CD140a	APC-Vio770	1:100	Biolegend	APA5	135907	x
CD235a	AF700	1:50	Biolegend	HI264	349121				x
CD235a	PE	1:100	BD Bioscience	GA-R2/HIR2	561051		x	x
CD271	APC	1:100	Biolegend	ME20.4	345107	x	x	x
CD271	PE-Vio615	1:100	Miltenyi	REA844	130112787	x			x
CD295	APC	1:100	Miltenyi	REA361	130-124-901	x
Fixable Viability Dye	FV780	1:1000	Thermo Fisher		65-0865-14		x	x
FoxP3	PE	1:50	BD Bioscience	259D/C7	560046					x
IL1R1	PE	1:100	R&D Systems	polyclonal	FAB269P				x
Notch2	APC	1:50	Biolegend	MHN2-25	348305				x
Zombie Aqua	Zombie Aqua	1:1000	Biolegend		423101				x

## Sheet: Imaging
Antibodies used for immunofluorescence (human, mouse)
Primary antibodies
Target	Host	Fluorophore	Reactivity	Dilution	Supplier	Clone	Catalog number
CD105	Goat	-	Human, mouse	1:200	R&D systems	polyclonal	AF1320
CD271	Rabbit	-	Human	1:100	Abcam	EP1039Y	Ab52987
CD3	Mouse	-	Human	1:100	LIFE Technologies	F7.2.38	MA5-12577
CD3	Rabbit	-	Human, mouse	1:100	Dako	polyclonal	A0452
CD34	Sheep	-	Human	1:50	R&D systems	polyclonal	AF7227
CD34	Mouse	-	Human	1:50	Dako	QBEnd10	M716529-2
CXCL12	Mouse	-	Human, mouse	1:50	R&D systems	79018	MAB350
FoxP3	Rat	-	Human	1:100	Thermo Fisher	PCH101	14-4776-82
GNLY	Goat	-	Human	1:100	Biotechne	polyclonal	AF3138
HSP60	Rabbit	-	Human	1:100	Proteintech	polyclonal	15282-1
IL1R1	Mouse	-	Human	1:100	Thermo Fisher	IL1 31-104.1.1	MA1-10858
OASL	Rabbit	-	Human	1:100	Sigma-Aldrich	polyclonal	HPA001474
UEA1 FITC	-	FITC	Human	1:250	VectorLabs		VEC-FL-1061-2
UEA1 Dylight 649	-	Dylight 649	Human	1:250	VectorLabs		VEC-DL-1068
BCAM	Goat	-	Mouse	1:50	R&D systems	polyclonal	AF2899
Endomucin	Rat	-	Mouse	1:100	Santa Cruz	V.7C7	Sc-65495
PDGFR-beta	Rabbit	-	Human, mouse	1:100	Cell Signaling Technology	28E1	3169S
Secondary antibodies
Target	Host	Fluorophore	Reactivity	Dilution	Supplier	Clone	Catalog number
Mouse IgG	Donkey	Alexa Fluor 488	Mouse	1:500	Thermo Fisher	polyclonal	A21202
Mouse IgG	Donkey	Alexa Fluor 568	Mouse	1:500	Thermo Fisher	polyclonal	A10037
Mouse IgG	Donkey	Alexa Fluor 647	Mouse	1:500	Thermo Fisher	polyclonal	A32787
Rabbit igG	Donkey	Alexa Fluor 488	Rabbit	1:500	Thermo Fisher	polyclonal	A32790
Rabbit igG	Donkey	Alexa Fluor 568	Rabbit	1:500	Thermo Fisher	polyclonal	A10042
Rabbit igG	Donkey	Alexa Fluor 647	Rabbit	1:500	Thermo Fisher	polyclonal	A31573
Goat IgG	Donkey	Alexa Fluor 568	Goat	1:500	Thermo Fisher	polyclonal	A11057
Goat IgG	Donkey	Alexa Fluor 647	Goat	1:500	Thermo Fisher	polyclonal	A21447
Sheep IgG	Donkey	Alexa Fluor 568	Sheep	1:500	Thermo Fisher	polyclonal	A21099
Rat IgG	Donkey	Alexa Fluor 568	Rat	1:500	Thermo Fisher	polyclonal	A78946
Rat IgG	Donkey	Alexa Fluor 647	Rat	1:500	Thermo Fisher	polyclonal	A48272
