# Supplementary material for: Inflammatory stromal and T cells mediate human bone marrow niche remodeling in clonal hematopoiesis and myelodysplasia
Source: Nat Commun. 2025 Nov 18;16:10042. doi: 10.1038/s41467-025-65803-y (PMC12627676; doi:10.1038/s41467-025-65803-y)
Supplement: Supplementary file 6 — Supplementary Data 4 [file 41467_2025_65803_MOESM6_ESM.xlsx]

## Sheet: HSPC
Supplementary Data 4: HSPCs, T and stromal cells FACS recovery for scRNAseq related to Fig. 2 and Supplementary Fig. 4
PatientID	high-mito_1	high-mito_2	EBMP	EryPr	GMP	HSC/MPP	LMPP	MEP	MkPr	Pre-B	Pro-B	pDC-Pr	Total
CHIP1	6	41	16	62	20	173	106	1	8	7	35	32	507
CHIP2	22	2	52	79	254	244	215	9	26	14	17	17	951
CHIP3	57	7	29	344	21	391	233	87	39	16	22	52	1298
Control1	18	3	22	273	146	306	244	11	41	27	45	51	1187
Control2	79	7	57	686	269	778	891	148	146	328	235	175	3799
Control3	60	169	63	294	215	406	288	9	81	23	66	37	1711
MDS1	7	6	43	150	358	166	394	24	33	6	9	20	1216
MDS2	1	0	14	15	50	93	79	3	0	8	10	5	278
MDS4	1	1	14	92	59	186	114	12	12	2	3	8	504
MDS3	0	0	3	448	37	135	131	24	26	0	0	2	806
Total	251	236	313	2443	1429	2878	2695	328	412	431	442	399	12257

## Sheet: Monocyte
PatientID	Monocytes	Total
CHIP1	68	68
CHIP2	4	4
CHIP3	16	16
Control1	7	7
Control2	25	25
Control3	51	51
MDS1	709	709
MDS3	165	165
MDS4	33	33
Total	1078	1078

## Sheet: T cells
PatientID	CD4 em	CD4 mixed	CD4 naive/cm	CD8 IFNresp	CD8 TEMRA/EFF	CD8 naive/cm	CD8/CD4 HSP+	MAIT	T-reg	Total
CHIP1	314	315	244	0	154	918	77	84	33	2139
CHIP2	28	28	191	3	57	242	4	12	2	567
CHIP3	5	9	258	4	2	23	1	1	8	311
Control1	28	50	13	0	26	230	0	2	2	351
Control2	9	27	115	0	6	202	6	6	1	372
Control3	470	241	879	2	92	701	14	64	34	2497
MDS1	64	83	458	31	183	124	92	67	53	1155
MDS2	127	67	696	0	134	134	3	12	9	1182
MDS3	6	3	103	6	2	75	2	0	2	199
MDS4	206	151	103	9	82	546	2	72	18	1189
Total	1257	974	3060	55	738	3195	201	320	162	9962

## Sheet: Stroma_10x
PatientID	Adipo-CAR1	Adipo-CAR2	CD271+ Schwann	iMSC	Osteo-MSC	Osteo-chondro-MSC	Total
Control1	0	60	10	0	5	17	92
Control2	58	3	4	0	3	6	74
Control3	112	0	5	0	2	15	134
CHIP1	0	79	29	0	20	11	139
CHIP2	4	0	2	10	11	14	41
CHIP3	0	30	8	77	11	67	193
MDS1	0	0	0	20	1	9	30
MDS2	0	0	0	1	0	0	1
MDS3	0	7	2	6	0	5	20
MDS4	0	0	1	4	0	2	7
Total	174	179	61	118	53	146	731

## Sheet: Stroma_CellSeq2
PatientID	Osteo-chondro-MSC	Adipo-CAR2	CD271+ Schwann	Adipo-CAR1	iMSC	Osteo-MSC	Total
CHIP1	17	14	13	1	0	9	54
CHIP2	10	2	39	1	8	1	61
CHIP3	29	13	43	1	43	1	130
Control1	4	48	20	3	0	0	75
Control3	10	1	28	56	0	7	102
MDS1	2	0	8	0	0	3	13
MDS2	40	2	17	0	0	42	101
MDS4	38	7	36	0	22	26	129
Total	150	87	204	62	73	89	665
