# Supplementary material for: Inflammatory stromal and T cells mediate human bone marrow niche remodeling in clonal hematopoiesis and myelodysplasia
Source: Nat Commun. 2025 Nov 18;16:10042. doi: 10.1038/s41467-025-65803-y (PMC12627676; doi:10.1038/s41467-025-65803-y)
Supplement: Supplementary file 7 — Supplementary Data 5 [file 41467_2025_65803_MOESM7_ESM.xlsx]

## Sheet: HSPC support signature
Supplementary Data 5: HSPC support, inflammation, and angiogenesis gene signatures related to Fig. 3, 4, and 7
Gene list of HSPC support signature
KITLG
CXCL12
SPP1
VEGFC
ANGPTL1
ANGPTL2
VCAM1
ITGA4
TGFB1
ITGA1
IGF1
IGF2
LPL
IL3
IL6
IL7
IL11
CSF1
CSF2
CSF3
ESR1
WNT5A
BMP2
BMP3
BMP4
BMP5
BMP6
BMP7
GDF2
BMP10
FGF1
FGF2
FGF7
FGF23
PF4
THPO
FLT3LG
JAG1
JAG2
PTN
ACKR1
ADIPOQ
WNT3A
WNT2B
WNT10B
RARRES2

## Sheet: Inflammation signature
Gene list of inflammation signature
PLIN2
PTGS2
CD44
IL1R1
IL6
ITGA5
ITGB1
ITGB3
CCL2
CXCL2
CXCL3
CXCL5
CXCL8
ANXA1
COL6A2
COL6A3
COL4A1
COL4A2
FN1
LAMC1
LIF

## Sheet: Angiogenesis signature
Gene list of angiogenesis signature
APOH
APP
CCND2
COL3A1
COL5A2
CXCL6
FGFR1
FSTL1
ITGAV
JAG1
JAG2
KCNJ8
LPL
LRPAP1
LUM
MSX1
NRP1
OLR1
PDGFA
PF4
PGLYRP1
POSTN
PRG2
PTK2
S100A4
SERPINA5
SLCO2A1
SPP1
STC1
THBD
TIMP1
TNFRSF21
VAV2
VCAN
VEGFA
VTN
