# Supplementary material for: Inflammatory stromal and T cells mediate human bone marrow niche remodeling in clonal hematopoiesis and myelodysplasia
Source: Nat Commun. 2025 Nov 18;16:10042. doi: 10.1038/s41467-025-65803-y (PMC12627676; doi:10.1038/s41467-025-65803-y)
Supplement: Supplementary file 8 — Supplementary Data 6 [file 41467_2025_65803_MOESM8_ESM.xlsx]

## Sheet: Secretome panels
Supplementary Data 6: Olink and Luminex target panels, related to Fig. 5 and Supplementary Fig. 8
Olink panel	Luminex panel
ANGPT1
ANGPT2
CCL2
CCL3
CCL4
CSF1
CSF2	GM-CSF
CSF3	G-CSF
CXCL8
CXCL9
CXCL10
CXCL12	CXCL12
EGF
FASLG
FLT3LG
	GROa
HGF	HGF
IFNA2
IFNB1
IFNG	IFNG
IL1A	IL1A
IL1B
	IL1RA
	IL2
IL3	IL3
IL6	IL6
IL7
	IL8
	IL10
	IL17A
	IL21
	LIF
KITLG
MMP7
MMP12
	MIP-1a
	PDGF-BB
TGFB1
TNF	TNFa
VEGFA	VEGFA
