# Supplementary material for: Inflammatory stromal and T cells mediate human bone marrow niche remodeling in clonal hematopoiesis and myelodysplasia
Source: Nat Commun. 2025 Nov 18;16:10042. doi: 10.1038/s41467-025-65803-y (PMC12627676; doi:10.1038/s41467-025-65803-y)
Supplement: Supplementary file 9 — Supplementary Data 7 [file 41467_2025_65803_MOESM9_ESM.zip]

Archive with 22 entries (22 files):
- Fig2B_Sfig4AGHIJ_UMAP_full.tsv.gz
- __MACOSX/._Fig2B_Sfig4AGHIJ_UMAP_full.tsv.gz
- Fig2C_5B_UMAP_HSPC.tsv.gz
- __MACOSX/._Fig2C_5B_UMAP_HSPC.tsv.gz
- Fig2E_6BE_UMAP_Tcells.tsv.gz
- __MACOSX/._Fig2E_6BE_UMAP_Tcells.tsv.gz
- Fig2G_3E_7B_Sfig4E.tsv.gz
- __MACOSX/._Fig2G_3E_7B_Sfig4E.tsv.gz
- Fig3LM_Stroma_integrated_seurat.tsv.gz
- __MACOSX/._Fig3LM_Stroma_integrated_seurat.tsv.gz
- Fig5C_trajectory.gz
- __MACOSX/._Fig5C_trajectory.gz
- Fig6J_scc_niches.rds
- __MACOSX/._Fig6J_scc_niches.rds
- Sfig4BC_doublets.tsv.gz
- __MACOSX/._Sfig4BC_doublets.tsv.gz
- SFig4D_plateQC.tsv.gz
- __MACOSX/._SFig4D_plateQC.tsv.gz
- Sfig4F_sorting_vs_celltype.tsv.gz
- __MACOSX/._Sfig4F_sorting_vs_celltype.tsv.gz
- SFig7D_Chen_et_al.tsv.gz
- __MACOSX/._SFig7D_Chen_et_al.tsv.gz
