# Supplementary material for: Inflammatory stromal and T cells mediate human bone marrow niche remodeling in clonal hematopoiesis and myelodysplasia
Source: Nat Commun. 2025 Nov 18;16:10042. doi: 10.1038/s41467-025-65803-y (PMC12627676; doi:10.1038/s41467-025-65803-y)
Supplement: Supplementary file 12 — Source Data [file 41467_2025_65803_MOESM12_ESM.xlsx]

## Sheet: Fig1C_Sfig2F_PCA_analysis 
Panel	PC1	PC2	Manuscript_ID	SF3B1_status	SF3B1_status__K700E_	SRSF2_SF3B1__splicing__status	Classification	IPSSR	DXA_result	CMV_status	CRP	Mutation	VAF	maj_var	Variant	Sex	Age
Pancancer	-2.62817	3.35408	Control 30	wt	wt	wt	Control	low	N/A	x	11.1		NA	TRUE	NA	f	77
Pancancer	-2.78377	3.92791	Control 31	wt	wt	wt	Control	low	osteopenia	x	1.8		NA	TRUE	NA	m	73
Pancancer	-1.70488	3.44351	Control 32	wt	wt	wt	Control	low	osteopenia	x	4.1		NA	TRUE	NA	f	70
Pancancer	-2.41724	3.993	Control 10	wt	wt	wt	Control	low	osteopenia	x	4.2		NA	TRUE	NA	f	69
Pancancer	-4.6252	1.82435	CHIP 10	wt	wt	wt	CHIP	low	osteopenia	x	1.3	DNMT3A	5.8	TRUE	NM_175629.2:c.2092T>G; p.(Trp698Gly)	f	73
Pancancer	-1.67784	1.71838	CHIP 11	wt	wt	wt	CHIP	low	osteopenia	x	NA	DNMT3A	NA	TRUE	NM_175629.2: 1851+1G>A/NM_175629.2:c.2458G>T; p.(Glu820*)	f	76
Pancancer	5.33803	-0.820809	CHIP 12	wt	wt	wt	CHIP	low	normal	x	0.6	TET2	NA	TRUE	NM_001127208.2:c.3817T>C; p.(Cys1273Arg)/NM_001127208.2:c.980C>G; p.(Ser327*)	m	83
Pancancer	-2.94649	1.45112	CHIP 13	wt	wt	wt	CHIP	low	N/A	x	4.6	DNMT3A	3.4	TRUE	NM_175629.2:c.2047_2056del; p.(Tyr683Thrfs*19)	f	69
Pancancer	-3.37506	1.83406	MDS 6	wt	wt	wt	MDS	low	normal	x	NA	EZH2	36	TRUE	NM_004456.4(EZH2):c.540delA; p.(Gln180Hisfs*61)	m	63
Pancancer	-5.13814	0.0100241	MDS 1	wt	wt	mut	MDS	low	normal	x	NA	ZRSR2	72	TRUE	NM_005089.3(ZRSR2):c.491del; p.(Val164Glufs*74)	m	76
Pancancer	-5.03523	-3.29501	MDS 4	mut	nonK700E	mut	MDS	low	osteoporosis	x	2.5	SF3B1	36	TRUE	NM_012433.3(SF3B1):c.1866G>T; p.(Glu622Asp)	m	76
Pancancer	-4.70551	-0.898082	MDS 3	mut	K700E	mut	MDS	low	osteoporosis	x	6.3	SF3B1	45	TRUE	NM_012433.3(SF3B1):c.2098A>G, p.(Lys700Glu)	f	73
Pancancer	5.02015	-2.21677	Control 5	wt	wt	wt	Control	low	osteopenia	x	0.6		NA	TRUE	NA	f	68
Pancancer	7.64161	3.26864	Control 1	wt	wt	wt	Control	low	osteopenia	x	0.6		NA	TRUE	NA	f	68
Pancancer	3.08986	1.05732	Control 12	wt	wt	wt	Control	low	osteopenia	x	1.6		NA	TRUE	NA	m	64
Pancancer	4.08489	-0.506632	Control 14	wt	wt	wt	Control	low	osteopenia	x	1.4		NA	TRUE	NA	f	77
Pancancer	4.21368	-2.75448	CHIP 14	wt	wt	wt	CHIP	low	osteopenia	x	2.2	PPM1D	2.66	TRUE	NM_003620.3(PPM1D):c.1636delC; p.(Leu546*)	m	73
Pancancer	3.15803	-1.13323	CHIP 1	wt	wt	mut	CHIP	low	osteopenia	x	4.5	ZRSR2	31	TRUE	NM_005089.3:c.1338_1343dup;p.(Ser447_Arg448dup)	f	63
Pancancer	-0.257451	2.86141	CHIP 2	wt	wt	wt	CHIP	low	osteopenia	x	0.4	IDH2	7.4	TRUE	c.[419G>A];p.(Arg140Gln)	m	69
Pancancer	0.250904	8.09393	CHIP 3	wt	wt	wt	CHIP	low	osteopenia	x	0.8	KRAS	22	TRUE	NM_033360.3:c.[35G>A];p.(Gly12Asp)	m	84
Pancancer	-3.42022	-2.98434	MDS 11	mut	nonK700E	mut	MDS	very low	N/A	x	4.4	SF3B1	27	TRUE	NM_012433.3(SF3B1):c.2098A>G; p.(Lys700Glu)	m	84
Pancancer	-5.93684	-2.1962	MDS 14	mut	K700E	mut	MDS	int (4.0)	normal	x	0.4	SF3B1	46	TRUE	NM_012433.3:c.2098A>G; p.(Lys700Glu)	f	77
Pancancer	-3.60506	-3.09221	MDS 15	mut	K700E	mut	MDS	low	N/A	x	NA	SF3B1	32	TRUE	NM_012433.3:c.2098A>G; p.(Lys700Glu)	m	83
Pancancer	-4.7806	-1.84969	MDS 2	mut	nonK700E	mut	MDS	low	osteopenia	x	0.4	SF3B1	33	TRUE	NM_012433.3:c.1984C>T; p.(His662Tyr)	m	62
Pancancer	5.79155	2.86895	Control 13	wt	wt	wt	Control	low	osteopenia	x	1.1		NA	TRUE	NA	f	67
Pancancer	3.73246	-1.24435	Control 16	wt	wt	wt	Control	low	osteopenia	x	3.5		NA	TRUE	NA	f	79
Pancancer	5.23271	-1.33491	Control 22	wt	wt	wt	Control	low	osteoporosis	x	1.3		NA	TRUE	NA	f	67
Pancancer	4.47269	-0.0766046	Control 2	wt	wt	wt	Control	low	normal	x	1.5		NA	TRUE	NA	f	63
Pancancer	0.189115	-0.709621	CHIP 15	wt	wt	wt	CHIP	low	osteopenia	x	1	ASXL1	11	TRUE	NM_015338.5:c.2512_2537dup; p.(Ser846Argfs*5)	m	79
Pancancer	1.56497	-2.34954	CHIP 5	mut	nonK700E	mut	CHIP	low	osteopenia	x	NA	SF3B1	2.6	TRUE	NM_012433.3:c.2230G>C;p.(Ala744Pro)	f	64
Pancancer	5.98578	-1.96963	CHIP 16	wt	wt	wt	CHIP	low	osteoporosis	x	0.3	ZBTB7A	2.89	TRUE	ZBTB7A: NM_015898.4:c.1228T>A;p.(Tyr410Asn)	f	81
Pancancer	4.09497	-0.603781	CHIP 9	wt	wt	wt	CHIP	low	osteoporosis	x	0.8	SRP72	3.16	TRUE	NM_006947.3(SRP72):c.869A>G;p.(Asn290Ser)	f	79
Pancancer	-4.17576	-2.4142	MDS 16	mut	nonK700E	mut	MDS	very low	N/A	x	NA	SF3B1	24	TRUE	NM_012433.3:c.1997A>G; p.(Lys666Arg)	f	75
Pancancer	-4.66912	-1.69722	MDS 17	mut	K700E	mut	MDS	low	normal	x	1.3	SF3B1	32	TRUE	NM_012433.3:c.2098A>G; p.(Lys700Glu)	f	64
Pancancer	-3.29694	-1.53513	MDS 22	mut	K700E	mut	MDS	high	osteoporosis	x	5.8	SF3B1	39	TRUE	NM_012433.3:c.2098A>G p.(Lys700Glu)	f	82
Pancancer	3.31813	-4.02425	MDS 23	wt	wt	mut	MDS	low	osteopenia	x	5.8	ASXL1	39.82	TRUE	NM_015338.6(ASXL1):c.1804G>T;p.(Glu602*)	m	72
Exhaustion	-5.00414	2.12983	MDS 3	mut	K700E	mut	MDS	low	osteoporosis	x	6.3	SF3B1	45	TRUE	NM_012433.3(SF3B1):c.2098A>G, p.(Lys700Glu)	f	73
Exhaustion	-6.6829	2.66128	MDS 4	mut	nonK700E	mut	MDS	low	osteoporosis	x	2.5	SF3B1	36	TRUE	NM_012433.3(SF3B1):c.1866G>T; p.(Glu622Asp)	m	76
Exhaustion	-4.71497	-0.566011	MDS 1	wt	wt	mut	MDS	low	normal	x	NA	ZRSR2	72	TRUE	NM_005089.3(ZRSR2):c.491del; p.(Val164Glufs*74)	m	76
Exhaustion	-2.91226	-2.18501	MDS 6	wt	wt	wt	MDS	low	normal	x	NA	EZH2	36	TRUE	NM_004456.4(EZH2):c.540delA; p.(Gln180Hisfs*61)	m	63
Exhaustion	-1.90317	-3.49942	CHIP 13	wt	wt	wt	CHIP	low	N/A	x	4.6	DNMT3A	3.4	TRUE	NM_175629.2:c.2047_2056del; p.(Tyr683Thrfs*19)	f	69
Exhaustion	5.1178	1.82296	CHIP 12	wt	wt	wt	CHIP	low	normal	x	0.6	TET2	NA	TRUE	NM_001127208.2:c.3817T>C; p.(Cys1273Arg)/NM_001127208.2:c.980C>G; p.(Ser327*)	m	83
Exhaustion	-2.10002	-2.37309	CHIP 11	wt	wt	wt	CHIP	low	osteopenia	x	NA	DNMT3A	NA	TRUE	NM_175629.2: 1851+1G>A/NM_175629.2:c.2458G>T; p.(Glu820*)	f	76
Exhaustion	-3.45563	-2.7662	CHIP 10	wt	wt	wt	CHIP	low	osteopenia	x	1.3	DNMT3A	5.8	TRUE	NM_175629.2:c.2092T>G; p.(Trp698Gly)	f	73
Exhaustion	-2.45478	-2.59236	Control 10	wt	wt	wt	Control	low	osteopenia	x	4.2		NA	TRUE	NA	f	69
Exhaustion	-0.527665	-4.41495	Control 32	wt	wt	wt	Control	low	osteopenia	x	4.1		NA	TRUE	NA	f	70
Exhaustion	-2.11467	-3.1291	Control 31	wt	wt	wt	Control	low	osteopenia	x	1.8		NA	TRUE	NA	m	73
Exhaustion	-1.95903	-2.78728	Control 30	wt	wt	wt	Control	low	N/A	x	11.1		NA	TRUE	NA	f	77
Exhaustion	-5.52681	0.644211	MDS 2	mut	nonK700E	mut	MDS	low	osteopenia	x	0.4	SF3B1	33	TRUE	NM_012433.3:c.1984C>T; p.(His662Tyr)	m	62
Exhaustion	-4.78564	2.40147	MDS 15	mut	K700E	mut	MDS	low	N/A	x	NA	SF3B1	32	TRUE	NM_012433.3:c.2098A>G; p.(Lys700Glu)	m	83
Exhaustion	-5.89741	1.8866	MDS 14	mut	K700E	mut	MDS	int (4.0)	normal	x	0.4	SF3B1	46	TRUE	NM_012433.3:c.2098A>G; p.(Lys700Glu)	f	77
Exhaustion	-4.15245	1.77926	MDS 11	mut	nonK700E	mut	MDS	very low	N/A	x	4.4	SF3B1	27	TRUE	NM_012433.3(SF3B1):c.2098A>G; p.(Lys700Glu)	m	84
Exhaustion	1.88028	-6.52071	CHIP 3	wt	wt	wt	CHIP	low	osteopenia	x	0.8	KRAS	22	TRUE	NM_033360.3:c.[35G>A];p.(Gly12Asp)	m	84
Exhaustion	-0.581886	-2.04139	CHIP 2	wt	wt	wt	CHIP	low	osteopenia	x	0.4	IDH2	7.4	TRUE	c.[419G>A];p.(Arg140Gln)	m	69
Exhaustion	3.46375	0.0671965	CHIP 1	wt	wt	mut	CHIP	low	osteopenia	x	4.5	ZRSR2	31	TRUE	NM_005089.3:c.1338_1343dup;p.(Ser447_Arg448dup)	f	63
Exhaustion	4.44602	2.20815	CHIP 14	wt	wt	wt	CHIP	low	osteopenia	x	2.2	PPM1D	2.66	TRUE	NM_003620.3(PPM1D):c.1636delC; p.(Leu546*)	m	73
Exhaustion	3.98017	0.842769	Control 14	wt	wt	wt	Control	low	osteopenia	x	1.4		NA	TRUE	NA	f	77
Exhaustion	3.63073	-1.25209	Control 12	wt	wt	wt	Control	low	osteopenia	x	1.6		NA	TRUE	NA	m	64
Exhaustion	7.67981	-2.8224	Control 1	wt	wt	wt	Control	low	osteopenia	x	0.6		NA	TRUE	NA	f	68
Exhaustion	4.16632	3.73528	Control 5	wt	wt	wt	Control	low	osteopenia	x	0.6		NA	TRUE	NA	f	68
Exhaustion	2.49847	5.38061	MDS 23	wt	wt	mut	MDS	low	osteopenia	x	5.8	ASXL1	39.82	TRUE	NM_015338.6(ASXL1):c.1804G>T;p.(Glu602*)	m	72
Exhaustion	-5.21742	2.28192	MDS 22	mut	K700E	mut	MDS	high	osteoporosis	x	5.8	SF3B1	39	TRUE	NM_012433.3:c.2098A>G p.(Lys700Glu)	f	82
Exhaustion	-5.05577	1.41583	MDS 17	mut	K700E	mut	MDS	low	normal	x	1.3	SF3B1	32	TRUE	NM_012433.3:c.2098A>G; p.(Lys700Glu)	f	64
Exhaustion	-4.34746	1.28334	MDS 16	mut	nonK700E	mut	MDS	very low	N/A	x	NA	SF3B1	24	TRUE	NM_012433.3:c.1997A>G; p.(Lys666Arg)	f	75
Exhaustion	3.27369	1.45098	CHIP 9	wt	wt	wt	CHIP	low	osteoporosis	x	0.8	SRP72	3.16	TRUE	NM_006947.3(SRP72):c.869A>G;p.(Asn290Ser)	f	79
Exhaustion	5.89897	2.07533	CHIP 16	wt	wt	wt	CHIP	low	osteoporosis	x	0.3	ZBTB7A	2.89	TRUE	ZBTB7A: NM_015898.4:c.1228T>A;p.(Tyr410Asn)	f	81
Exhaustion	1.9491	2.24669	CHIP 5	mut	nonK700E	mut	CHIP	low	osteopenia	x	NA	SF3B1	2.6	TRUE	NM_012433.3:c.2230G>C;p.(Ala744Pro)	f	64
Exhaustion	1.3495	0.23335	CHIP 15	wt	wt	wt	CHIP	low	osteopenia	x	1	ASXL1	11	TRUE	NM_015338.5:c.2512_2537dup; p.(Ser846Argfs*5)	m	79
Exhaustion	4.36684	1.1596	Control 2	wt	wt	wt	Control	low	normal	x	1.5		NA	TRUE	NA	f	63
Exhaustion	4.84418	1.27822	Control 22	wt	wt	wt	Control	low	osteoporosis	x	1.3		NA	TRUE	NA	f	67
Exhaustion	4.97258	-0.240583	Control 16	wt	wt	wt	Control	low	osteopenia	x	3.5		NA	TRUE	NA	f	79
Exhaustion	5.87584	-1.79427	Control 13	wt	wt	wt	Control	low	osteopenia	x	1.1		NA	TRUE	NA	f	67

## Sheet: Fig1D_GSEA_Nanostring_Pancancer
NAME	SIZE	ES	NES	NOM p-val	FDR q-val	FDR q-val (-log10)	FWER p-val	Comparison
MDS_HALLMARK_TNFA_SIGNALING_VIA_NFKB	63	0.641821	2.4	0	0.0001	4	0	MDS
MDS_HALLMARK_INFLAMMATORY_RESPONSE	62	0.490226	1.8	4700	0.0131629	1.88065	0.0188	MDS
MDS_HALLMARK_HYPOXIA	28	0.556475	1.79	0.00273973	0.0164268	1.78445	0.036	MDS
MDS_CHICAS_RB1_TARGETS_SENESCENT	44	0.630569	2.23991	0	0.000106	3.97475	0.0016	MDS
MDS_SAUL_SEN_MAYO	43	0.63058	2.20778	0	0.000164	3.7856	0.0026	MDS
MDS_ZHOU_INFLAMMATORY_RESPONSE_LIVE_UP	57	0.594667	2.19371	0	0.000205	3.68868	0.0034	MDS
MDS_OSWALD_HEMATOPOIETIC_STEM_CELL_IN_COLLAGEN_GEL_UP	40	0.627085	2.16149	0	0.000489	3.31046	0.0086	MDS
MDS_REACTOME_IMMUNOREGULATORY_INTERACTIONS_BETWEEN_A_LYMPHOID_AND_A_NON_LYMPHOID_CELL	56	-0.646345	-2.31611	0	0.0001	4	0	MDS
MDS_LEE_DIFFERENTIATING_T_LYMPHOCYTE	23	-0.698078	-2.06658	0	0.00250934	2.60044	0.0236	MDS
MDS_WP_MODULATORS_OF_TCR_SIGNALING_AND_T_CELL_ACTIVATION	29	-0.601212	-1.87119	0.00145296	0.023103	1.63633	0.4158	MDS
MDS_REACTOME_ADAPTIVE_IMMUNE_SYSTEM	186	-0.419906	-1.80704	0	0.0340281	1.46816	0.7098	MDS
MDS_GOBP_RESPONSE_TO_CHEMOKINE	28	0.615069	1.96175	0.00135013	0.0302106	1.51984	0.3016	MDS
MDS_GOBP_ANTIMICROBIAL_HUMORAL_RESPONSE	30	0.606124	1.95287	436	0.0268175	1.57158	0.3332	MDS
CHIP_HALLMARK_INTERFERON_ALPHA_RESPONSE	16	-0.71697	-2.3887	0	1e-05	5	0	CHIP
CHIP_HALLMARK_INTERFERON_GAMMA_RESPONSE	60	-0.385677	-1.81064	0	0.0196167	1.70737	0.0122	CHIP
CHIP_BROWNE_INTERFERON_RESPONSIVE_GENES	17	-0.783109	-2.66104	0	1e-05	5	0	CHIP
CHIP_WP_IL5_SIGNALING	25	-0.587284	-2.23529	0	0.00853927	2.06858	0.0222	CHIP
CHIP_WP_KIT_RECEPTOR_SIGNALING	32	-0.542343	-2.21254	0	0.0100553	1.99761	0.0282	CHIP
CHIP_GOBP_POSITIVE_REGULATION_OF_LIPID_METABOLIC_PROCESS	19	0.760766	1.80846	0	0.042782	1.36874	0.0862	CHIP

## Sheet: Fig1E_NBM_Heatmap
	Cell type	TAX1BP1	HGF	PECAM1	TCL1A	FABP4	DVL1	CD72	PPP3R1	HLA-DRA	MMP9	CPA3	PRDM1	TNFRSF17	ENTPD2	KLRC1	ITPR1	FYN	IGHG2	ADORA2A	GZMA	LAMTOR3	CXCL8	SF3B1	CD22	CUL1	LCK	IL7R	CASP3	TBX21	EHHADH	CXCR6	KLRK1	PPT1	ATM	CD38	IL13RA1	SOCS1	TWIST1	APH1A	GATA6	FAM30A	BCL6	PGLYRP2	CD96	IL12A	IGHG1	ACACA	IGHD
	Stroma	-0.106784	1.53713	-0.820914	-0.288466	0.0185961	2.28726	-0.281629	-1.07721	-0.68095	-0.452917	-0.376813	-0.760289	-0.363727	-0.37129	-0.259327	-0.829556	0.448591	-0.644033	-0.40635	-0.274375	-0.0758462	-0.71378	-0.0336217	-0.324239	0.313298	-0.346276	-0.338663	-0.709251	-0.289927	1.00557	-0.290352	-0.275456	-0.335458	0.365701	-0.948109	0.763832	1.5118	4.03714	0.34133	-0.162937	-0.884808	1.7272	-0.655297	-0.43344	-0.380036	-0.417235	0.714677	-0.539576
	Endothelial	-0.39703	-0.0467293	3.49677	-0.300047	3.41044	1.80072	-0.404667	-0.366596	0.247032	-0.423822	-0.374822	0.0893057	-0.258039	1.93284	-0.268279	0.184033	0.324123	0.0625113	-0.179269	-0.277168	-0.262702	-0.664009	0.0807669	-0.214292	-0.0320689	-0.262627	-0.0383901	0.0619832	-0.279417	1.70154	-0.291786	-0.318873	-0.0241285	-0.22203	-0.978448	1.27942	-0.314944	-0.182444	0.948374	4.22646	-0.828468	0.0935046	-0.556499	0.0610751	1.15168	0.0627483	0.142522	0.204554
	Ba/Eo/Ma	0.638076	2.5799	-0.733321	-0.309644	-0.491787	-0.526379	-0.258242	0.4362	-0.349126	-0.424764	4.05247	-0.68365	-0.376285	-0.227415	-0.268279	1.49069	0.455442	-0.617735	-0.498262	-0.309868	-0.85722	0.80853	0.770406	-0.168563	0.659006	-0.328966	-0.365628	0.256589	-0.286833	-0.762516	-0.304439	-0.318873	-0.541533	-0.50877	1.99928	-0.706551	0.614655	-0.316897	-0.163408	-0.054878	-0.206636	-0.654649	-0.129265	-0.447072	1.6187	-0.716518	1.68344	-0.53344
	CD4+ T-Cell	0.0734933	-0.737093	-0.75669	-0.307157	-0.429763	0.323944	-0.332757	-0.976841	-0.895532	-0.46382	-0.374166	1.08428	-0.390982	-0.385343	0.381028	0.543491	2.34934	-0.633607	-0.0795498	1.35153	-0.539108	-0.821653	0.570376	-0.346966	0.267	2.72609	3.79281	-0.370778	0.971788	-0.890847	1.47538	1.25476	-0.229308	1.8709	-0.89901	-0.729149	2.49598	-0.33903	-0.115576	-0.188382	-0.899138	-0.277563	0.62311	2.62383	-0.0646084	-0.657277	-0.311379	-0.669552
	CD8+ T-Cell	0.656089	-0.7132	-0.379523	-0.309644	-0.46736	-0.159969	0.176253	-0.213158	-0.426548	-0.300356	-0.381408	1.72876	-0.388297	-0.385343	4.205	1.10926	2.65011	-0.654703	-0.309137	3.95051	-0.578012	-0.608351	1.29256	-0.340918	0.344935	3.10382	1.65657	2.07461	4.07516	-0.765695	3.90083	3.98253	-0.243849	1.66851	-0.308357	-0.694063	1.8301	-0.333274	-0.0935737	0.0286759	-0.891911	-0.0132673	0.456545	2.98109	0.166362	-0.673146	-0.026022	-0.549341
	HSPC	-0.683558	0.789375	-0.320646	-0.296839	-0.500096	0.0781897	-0.263503	-0.249659	0.826994	-0.463921	0.498663	-0.603998	-0.396352	-0.361502	-0.241253	0.869206	0.0391343	-0.609031	-0.371355	-0.290197	-0.229713	0.613352	0.264324	-0.0943306	0.51317	-0.313061	-0.243379	-0.119184	-0.291991	0.294764	-0.293393	-0.298963	0.378088	-0.679755	0.602456	-0.331053	-0.342337	-0.339755	0.14791	-0.275376	1.97113	-0.610807	0.540205	-0.278547	1.05875	-0.732518	1.36422	-0.622667
	DCs	0.0141886	-0.62475	-0.223215	1.55811	-0.519194	-0.466278	0.192777	0.137494	1.60861	-0.45072	-0.320858	-0.361396	-0.0337385	-0.385343	-0.238129	0.51223	-0.338473	0.100313	-0.498262	-0.290395	-0.489522	-0.721246	0.669079	-0.122325	-0.0505158	-0.27043	-0.317312	-0.228877	-0.303696	-0.590808	-0.295016	-0.266262	-0.417795	-0.154775	-0.103689	-0.340373	0.858394	-0.34836	0.866306	-0.293028	0.248732	-0.751351	-0.606337	-0.36032	-0.701133	0.339904	-0.10433	-0.374604
	Early Myeloid Progenitor	1.34774	-0.0822218	-0.357908	-0.309644	-0.365195	-0.54828	-0.472667	-0.121296	-0.744233	-0.310761	-0.229476	-0.5794	-0.401417	-0.385343	-0.268279	-0.287059	-0.81105	-0.0599543	-0.498262	-0.310479	0.656142	-0.080589	0.082498	-0.305641	1.89021	-0.336254	-0.344816	0.17631	-0.281349	-0.109335	-0.304439	-0.318873	-0.261551	-0.273818	1.08406	-0.625193	-0.864466	-0.284968	-1.08191	-0.299606	-0.815076	0.223419	-0.735101	0.318772	-0.84473	-0.00813906	1.70908	-0.142946
	Erythroblast	-1.35927	-0.698255	-0.755059	-0.300928	-0.501428	0.411461	-0.538387	0.202695	-0.172839	-0.456339	-0.0418097	-0.744042	-0.368146	-0.385343	-0.259373	-0.000871186	-0.636912	-0.422866	-0.498262	-0.30709	-0.122394	-0.43734	0.340393	-0.346899	-0.16683	-0.3572	-0.357114	1.29505	-0.309035	0.835803	-0.304439	-0.20576	0.179867	-0.517119	-0.131462	-0.723758	-0.910552	-0.305647	0.3755	-0.268273	0.717742	-0.958352	-0.757935	-0.442308	0.632308	-0.781141	1.46238	-0.69111
	Late Erythroid	-1.89974	-0.759126	-0.918843	-0.307855	-0.232743	1.16792	-0.57065	0.51852	-0.730471	-0.473634	-0.385757	-0.764542	-0.287682	-0.385343	-0.228173	-1.35344	-0.892616	-0.247685	-0.498262	-0.300535	0.22394	-0.812243	-1.18728	-0.319433	-1.26483	-0.356561	-0.360301	2.04837	-0.304734	0.609367	-0.304439	-0.318873	-0.544108	-1.07154	-0.973665	-0.668286	-0.971239	-0.281848	-0.194527	-0.285098	-0.294734	-0.903596	-0.799804	-0.466824	-0.838641	-0.101971	-0.896306	-0.286922
	Late Myeloid	1.70644	-0.44211	0.233425	-0.297353	-0.375278	-0.887366	-0.528799	0.530137	-0.842288	2.71576	-0.364476	-0.690504	-0.358514	-0.385343	-0.24976	-1.19906	-0.881299	-0.0519662	0.204888	-0.310479	2.88602	0.345799	0.411938	-0.310787	-0.251508	-0.332281	-0.358394	-0.376869	-0.288273	-0.838915	-0.304439	-0.318873	-0.465902	0.827269	-0.747268	-0.578576	-0.847509	-0.328557	-1.08732	-0.253508	-0.740586	1.08525	0.554238	-0.446998	-0.7226	-0.00304172	-1.05468	-0.153371
	Macrophages	0.0920528	-0.189492	0.194122	-0.309644	1.56266	-1.20469	1.84312	3.0777	1.9634	1.30634	-0.123677	-0.0368348	-0.421179	-0.385343	-0.268279	-1.09491	-0.679582	-0.0432031	-0.498262	-0.310479	-0.478064	0.728973	-2.33684	-0.354731	-0.992058	-0.369308	-0.379353	0.826249	-0.309035	2.45114	-0.304439	-0.318873	2.86391	-0.649938	-0.578882	2.21127	0.137359	0.228822	3.1991	-0.299606	-0.0582548	-0.394364	-0.852008	-0.492229	-0.84473	-0.081827	-0.890484	-0.0992746
	B cells	0.37662	-0.687769	0.342814	3.86489	-0.491976	-0.734994	3.53548	-0.300135	1.84592	-0.471536	-0.379742	-0.350842	-0.261786	-0.385343	-0.243204	2.10409	0.312795	-0.61558	-0.426687	-0.262632	-0.123617	-0.787744	1.31366	4.09188	1.65437	-0.178562	0.0137477	0.719055	-0.233344	-0.836757	-0.284091	-0.16865	-0.992427	1.9523	1.83383	-0.362152	0.228087	-0.33276	-0.11001	-0.262264	1.12409	-0.633799	-0.603191	0.507098	2.81862	-0.575588	-0.269671	0.209051
	Megakaryocyte	-0.643167	-0.684781	0.34473	-0.309644	-0.527621	-0.592485	-0.375963	0.581273	0.00849036	-0.490706	0.672115	-0.821542	-0.40067	-0.385343	-0.268279	0.696511	0.118179	-0.86124	-0.498262	-0.308077	-0.16831	0.562402	0.188632	-0.354731	0.238518	-0.369308	-0.377372	-0.0741693	-0.309035	0.663321	-0.304439	-0.318873	0.291013	-1.12664	0.0417174	-0.665664	-0.652687	-0.341234	0.723598	-0.299606	1.74894	-0.957963	-0.717602	-0.474829	0.0439353	-1.06475	0.523292	-0.798333
	Monocyte	0.26071	0.194311	0.908113	-0.296732	-0.00904614	-0.329308	0.490364	0.30131	1.33867	-0.0423382	-0.378491	0.918275	-0.30417	-0.385343	-0.221064	0.0622957	0.494314	-0.428348	2.96733	-0.284832	0.486529	2.37333	0.205741	0.863214	1.02452	-0.345541	-0.33538	-1.48654	-0.285405	-0.712818	-0.301977	-0.318873	2.13571	-0.1998	-0.0601498	2.10213	-0.734232	-0.339474	-0.145635	-0.185045	-0.799998	1.0848	-0.357312	-0.444747	-0.696909	-0.182631	-0.51021	-0.236818
	MPP	-1.01232	-0.27884	1.21578e-05	-0.28574	-0.153906	0.103768	-0.235353	-0.454349	0.465118	-0.0452049	0.0141639	0.890982	1.01193	-0.0636807	-0.235833	0.0391364	-0.0817394	1.91827	0.863556	-0.256206	-0.550097	0.226627	-0.620876	-0.0966905	-0.0888604	-0.246846	-0.226477	-0.819585	-0.238411	-0.23061	-0.281577	-0.197226	0.0606423	-0.501573	0.696333	-0.509594	-0.141525	-0.247195	0.104012	-0.26726	1.33356	-0.55706	1.80327	-0.316395	-0.236403	1.66747	0.233698	1.5207
	Neutrophil	1.96946	-0.536114	0.93371	-0.292601	-0.325856	-0.911575	-0.536124	0.893799	-0.833535	2.64275	-0.362739	-0.669054	-0.365836	0.490246	-0.268279	-0.787203	-0.875659	-0.206695	2.54242	-0.295253	2.33341	2.3397	0.707902	-0.256976	-1.67623	-0.364859	-0.369853	-0.661101	-0.309035	-0.932988	-0.304439	-0.318873	0.676277	1.28832	-0.93759	1.44216	-0.889422	-0.306052	-0.955838	-0.266214	-0.852378	2.12848	0.801339	-0.476515	-0.84473	-0.116846	-1.4095	-0.365911
	Plasma Cell	-1.26319	-0.258095	0.262579	-0.297937	-0.497702	-0.170492	-0.503115	-1.90181	-0.908162	-0.486923	-0.383088	2.86899	3.89386	-0.351926	-0.267124	-1.17556	-0.840301	3.00294	-0.377706	-0.307345	-1.05748	-0.851902	-2.44278	-0.335794	-0.842488	-0.361735	-0.373962	-0.423984	-0.125941	-0.652525	-0.30351	-0.31737	-1.12324	-0.50597	1.75709	-0.617682	-0.188847	-0.317227	-0.939425	-0.295978	1.32747	-0.736296	2.94866	-0.482889	0.0984626	2.8909	-1.08377	3.23956
	RBC	-0.183153	-0.570139	-0.681491	-0.309644	-0.521321	-1.21487	-0.54104	0.0812695	-0.87807	-0.468902	-0.37966	-0.0465569	0.851885	-0.385343	-0.268279	-1.35045	-0.914039	1.55114	-0.498262	-0.310479	-1.03617	-0.760116	-0.254008	-0.342002	-2.03597	-0.369308	-0.335736	-1.71691	-0.309035	-1.08752	-0.304439	-0.318873	-1.4123	-1.36529	-0.44252	-0.719658	-0.826703	-0.317289	-1.34474	-0.299606	-0.308652	-0.662393	-0.206958	-0.478784	-0.687672	1.76557	-1.43192	1.54415
	VSMC	0.413358	2.208	-0.76866	-0.293477	1.41858	1.57342	-0.395099	-1.09934	-0.842482	-0.438189	-0.380424	-0.467935	-0.380853	3.57683	-0.264829	0.467173	-0.240358	-0.538523	-0.442053	-0.296144	-0.0177885	-0.739738	-0.0228719	-0.31978	0.496327	-0.32079	-0.340995	-0.470958	-0.292459	0.849843	-0.294554	-0.318873	0.00608514	-0.195984	-0.90562	0.472939	0.00808162	0.996047	-0.474171	0.00153351	-0.891022	1.76881	-0.750056	-0.449967	-0.726614	-0.613963	0.154944	-0.654145
	Cell type	cluster_anno_l1					Gene:	TAX1BP1	HGF	PECAM1	TCL1A	FABP4	DVL1	CD72	PPP3R1	HLA-DRA	MMP9	CPA3	PRDM1	TNFRSF17	ENTPD2	KLRC1	ITPR1	FYN	IGHG2	ADORA2A	GZMA	LAMTOR3	CXCL8	SF3B1	CD22	CUL1	LCK	IL7R	CASP3	TBX21	EHHADH	CXCR6	KLRK1	PPT1	ATM	CD38	IL13RA1	SOCS1	TWIST1	APH1A	GATA6	FAM30A	BCL6
	Stroma	Mesenchymal					Highlighted:	FALSE	FALSE	FALSE	FALSE	TRUE	FALSE	FALSE	FALSE	FALSE	FALSE	TRUE	FALSE	TRUE	FALSE	FALSE	FALSE	FALSE	FALSE	FALSE	TRUE	FALSE	FALSE	FALSE	FALSE	FALSE	FALSE	FALSE	FALSE	FALSE	FALSE	FALSE	FALSE	FALSE	FALSE	FALSE	FALSE	FALSE	TRUE	FALSE	TRUE	FALSE	FALSE
	Endothelial	Endothelial
	Ba/Eo/Ma	Myeloid
	CD4+ T-Cell	Lymphoid
	CD8+ T-Cell	Lymphoid
	HSPC	HSPC
	DCs	Myeloid
	Early Myeloid Progenitor	Myeloid
	Erythroblast	Meg/E
	Late Erythroid	Meg/E
	Late Myeloid	Myeloid
	Macrophages	Myeloid
	B cells	Lymphoid
	Megakaryocyte	Meg/E
	Monocyte	Myeloid
	MPP	HSPC
	Neutrophil	Myeloid
	Plasma Cell	Lymphoid
	RBC	Meg/E
	VSMC	Muscle
[truncated: 257 more columns]

## Sheet: Fig1F_Sfig1C_FC_diagnostics
		% of all BM cells (not debris) (=Granulo+Mono+Blasts+Lympho+Erythropoiesis)	% of CD45+ BM cells (= Granulo+Mono+Blasts+Lympho)
PatientID	Flow panel	granulocytes of all BM (>55) (%)	CD19+ of CD45 (3.0-15.0) (%)	CD19+CD10 of CD45 (≤14.0) (%)	CD3+ of CD45 (44.0-80.0) (%)	CD56dimCD16+ NK of CD45 (2.6-9.4) (%)	CD56++CD16- NK of CD45 (0.1-1.7) (%)	CD56+CD3+ NKT of CD45 (0.8-13.4) (%)	monocytes of CD45 (<5) (%)	CD34+ of CD45 (<=2.0) (%)	CD117+ of CD45 (<=2.0) (%)
MDS 1	MDSII	70.4	0.4	0	1.3	0.1	0.9	0.3	2.8	1.3	1.2
MDS 2	MDSII	51.1	0.5	0.1	2.1	0	0.4	0.6	1.5	2.3	1.6
MDS 3	MDSII	44.2	1	0	6.5	0.4	0.1	1.5	8.4	2.9	2.1
MDS 4	MDSII	46.6	0.1	0	2.1	0.3	0.2	0.7	0.4	1.9	2.4
MDS 5	MDSII	41.4	2.7	0	11	7.9	2.3	0.7	2.4	0.7	0.7
MDS 6	MDSII	80.3	0.5	0	7.8	0.1	0.6	0.4	1.1	1.6	2.1
MDS 7	MDSII	42.3	0.3	0	4.3	0.7	0.2	0.7	6	1.3	1
MDS 8	MDSII	46.8	1.1	0.1	6.8	1.3	0.1	0.7	2.2	1.2	0.8
MDS 9	MDSII	60.2	0.1	0.1	6.2	0.5	2.1	2.5	4.7	4.6	4.9
MDS 10	MDSII	59.8	0.2	0	7.2	1.1	0.9	0.7	1	3.3	5.1
MDS 11	MDSII	63.4	1	0	4.9	0.2	0.1	0.8	0.6	5	4
MDS 12	MDSII	68.6	0.8	0	7.8	0.4	0.2	1.6	2.7	1.1	1.3
MDS 13	MDSII	48.9	2	0.2	21	1.3	0.4	2.7	1.1	4.4	4.2
MDS 14	MDSII	57.1	1.2	0.5	4.6	0.1	0	1	3.1	1.9	1.2
MDS 15	MDSII	37.7	1.2	0.2	4.3	0.6	2.3	1.8	2.1	2.2	2.2
MDS 16	MDSII	67.1	2	0.3	6.7	0.4	0.4	0.9	0.2	1.8	1.3
MDS 17	MDSII	54.3	0.6	0	4.6	0.4	0	1.2	0.7	1.8	1.2
MDS 18	MDSII	36.5	0.5	0.1	7.1	1.1	0.1	1.2	41.4	3.6	3.6
MDS 19	MDSII	62.7	0.6	0	2	0.1	0.5	0.2	2.8	3	2.3
MDS 20	MDSII	43.2	8.9	1.7	15.3	1.5	0.1	2.2	3.5	1.3	1.3
MDS 21	MDSII	51.5	4.4	0.2	11.8	3.2	0.1	2	4.1	5.1	3.9
MDS 22	MDSII	57.5	0.8	0.3	4	0.2	0.3	2	3.2	3	3.6
MDS 23	MDSII	73.4	0.3	0	3.5	0.3	0.1	0.7	1	2.3	2.2
MDS 32	MDSII	64.4	1.3	0	8.2	0.9	0	0.9	1.3	3.3	4.9
CHIP 1	MDSII	71.7	4.6	2.4	7.4	2.5	0.1	1	2.5	0.6	0.5
CHIP 2	MDSII	80.4	0.9	0	6.5	3.6	0	2.6	2.5	0.3	0.2
CHIP 3	MDSII	50.9	3.5	0.5	11.1	5.2	0.6	0.8	14.7	0.8	0.4
CHIP 4	MDSII	74.4	1.3	0.2	4.7	2.7	0.2	2.8	3.6	0.5	0.5
CHIP 5	MDSII	14.2	2	1.4	9.7	0.1	0.3	0.6	1.2	1.8	1
CHIP 6	MDSII	71.4	2.9	1.6	5.4	2.1	0	1.8	3.3	1.3	1.3
CHIP 7	MDSII	67.4	2.2	0.3	3.6	1.7	0.2	0.4	2	0.6	0.7
CHIP 8	MDSII	78	1.3	0.1	7.5	1	0.2	0.2	2.5	0.2	0.2
CHIP 9	MDSII	59	1.4	0.1	3.5	2.6	0.2	0.6	1.4	0.7	0.7
CHIP 10	MDSII	58.7	1.7	0.2	4.4	0.5	0.1	1.1	2.6	2.3	0.7
CHIP 12	MDSII	63.2	1.7	0.2	8.4	1.1	0.1	3.8	1.6	0.8	0.7
CHIP 13	MDSII	57.7	5.7	2.2	5.9	0.5	0.1	0.4	2.6	0.7	0.6
CHIP 14	MDSII	66.7	2.4	1	8	0.9	0.1	3.5	2	1	0.8
CHIP 15	MDSII	61.3	1.7	0.1	7.4	0.4	0.2	1	2.4	1	1
Control 1	MDSII	68.7	4	1.6	6.1	0	0.5	0.8	1	1.2	0.8
Control 2	MDSII	76.5	2.7	0.9	3.7	1.8	0.1	0.7	2.5	0.7	0.8
Control 3	MDSII	76.9	1.6	0.1	6.6	2.8	0.1	0.3	1.6	0.3	0.4
Control 4	MDSII	58.7	6.2	0.9	12.6	10.9	0.3	1.1	2.5	0.3	0.1
Control 5	MDSII	64.4	1.4	0.3	4.1	0.7	0.1	0.8	4.3	0.6	0.4
Control 8	MDSII	14	4.5	0.9	18.2	3.3	0.1	2	2.8	1.3	0.3
Control 10	MDSII	70.5	1.7	0.5	6.7	0.2	0	1.9	2.3	0.8	0.6
Control 12	MDSII	63.6	3.2	0.2	6.6	1.3	0.1	3.3	1.3	1.1	0.9
Control 13	MDSII	62.4	5.8	4.3	6.9	0.8	0.2	1.2	2.8	0.4	0.8
Control 14	MDSII	60.8	4.2	1.6	8.2	1.5	0.2	1.4	2.6	1.1	1.1
Control 16	MDSII	78.8	0.7	0	6.3	0.7	0	0.9	2.7	0.7	0.8
Control 17	MDSII	65.2	1.6	0.5	8.1	0.8	0.1	1.6	3	1	1
Control 18	MDSII	65.5	2.7	0.6	9.9	0.5	0.1	0.9	4.2	0.5	0.3
Control 19	MDSII	81.8	0.2	0	2.1	0.1	0	0.6	2.8	0.6	0.3
Control 21	MDSII	69.5	1.5	0.4	7.7	1.9	0.2	3.7	2.5	0.4	0.6
Control 22	MDSII	76.9	2.3	0.5	7.3	1.1	0.1	0.5	0.7	0.8	0.8
Control 24	MDSII	67.6	3.6	0.3	7.2	3.3	0.2	1.2	2.6	0.3	0.2
Control 28	MDSII	83.4	0.4	0.1	0.8	0.4	0	0	1	0.5	0.5
Control 29	MDSII	70.4	1.5	0.6	2.9	1.7	0	0.9	0.7	0.4	0.4
Control 31	MDSII	69.9	2.2	0.8	2.3	1.1	0.4	0.6	3.8	1.5	0.8
Statistics	One-way ANOVA	Granulocytes	CD19+	CD19+ / CD10+	CD3+		NK cells	NKT cells	Monocytes	CD34+	CD117+
	F test (F2,55)	2.347	3.311	3.553	0.0004411		0.3950	1.381	0.5169	24.54	25.50
	P value	0.1052	0.0439	0.0354	0.9996		0.6757	0.2600	0.5992	< 0.0001	< 0.0001
	R squared	0.07862	0.1075	0.1144	< 0.0001		0.01496	0.04781	0.01845	0.4761	0.4857
	Benjamini-Hochberg	Q value	Q value	Q value	Q value		Q value	Q value	Q value	Q value	Q value
	Control - CHIP	0.4522	0.7457	0.2573	> 0.9999		0.9761	0.2811	0.7071	0.1817	0.2703
	Control - MDS	0.1130	0.0595	0.0228	> 0.9999		0.8039	0.8914	0.7071	< 0.0001	< 0.0001
	CHIP - MDS	0.4254	0.1242	0.1654	> 0.9999		0.8039	0.2811	0.7071	< 0.0001	< 0.0001

## Sheet: Fig2D_HSPC_markers
RNA expression								TF activity
Cell type	gene	Percent expressed	Scaled average expression					Cell type	TF	score
high-mito_1	ADORA2A	0.398406	-0.367161					high-mito_1	IKZF2	-0.600599
high-mito_1	APOC1	0.398406	-0.302498					high-mito_1	GATA2	-0.551701
high-mito_1	ARG1	0	-1.03622					high-mito_1	PBX1	-0.330866
high-mito_1	AVP	8.76494	0.0510279					high-mito_1	KLF1	0.0933186
high-mito_1	BACH2	23.1076	-0.286698					high-mito_1	MAFB	-0.292582
high-mito_1	CD14	0	-0.286067					high-mito_1	EBF1	-0.363991
high-mito_1	CD96	3.98406	-0.174427					high-mito_1	PAX5	-0.505877
high-mito_1	ENPP3	0.398406	-0.251114					high-mito_1	CUX2	-0.282719
high-mito_1	IRF8	5.57769	-0.318827					high-mito_1	MECOM	0.464524
high-mito_1	PBX1	18.3267	-0.327221					high-mito_1	SPI1	-0.332841
high-mito_1	PF4	0	-0.281081					high-mito_2	IKZF2	-0.682749
high-mito_1	S100A8	0	-0.286546					high-mito_2	GATA2	-0.719036
high-mito_1	SPI1	13.1474	-0.264753					high-mito_2	PBX1	-0.441295
high-mito_1	SPINK2	27.8884	0.398146					high-mito_2	KLF1	0.851838
high-mito_2	ADORA2A	1.27119	-0.178493					high-mito_2	MAFB	-0.347567
high-mito_2	APOC1	6.77966	0.0313361					high-mito_2	EBF1	-0.737569
high-mito_2	ARG1	0	-1.03622					high-mito_2	PAX5	-0.440304
high-mito_2	AVP	9.74576	0.157994					high-mito_2	CUX2	-0.416529
high-mito_2	BACH2	45.7627	0.0472652					high-mito_2	MECOM	-0.12868
high-mito_2	CD14	0.423729	-0.240966					high-mito_2	SPI1	-0.626651
high-mito_2	CD96	19.0678	0.954115					EBMP	IKZF2	2.35358
high-mito_2	ENPP3	0	-0.28605					EBMP	GATA2	1.27532
high-mito_2	IRF8	4.66102	-0.381235					EBMP	PBX1	0.0670062
high-mito_2	PBX1	16.1017	-0.343135					EBMP	KLF1	-0.123413
high-mito_2	PF4	0.423729	-0.273897					EBMP	MAFB	-0.279545
high-mito_2	S100A8	3.81356	-0.260572					EBMP	EBF1	-0.75026
high-mito_2	SPI1	6.35593	-0.389408					EBMP	PAX5	-0.531363
high-mito_2	SPINK2	18.6441	0.0600182					EBMP	CUX2	-0.884691
EBMP	ADORA2A	0.319489	-0.375816					EBMP	MECOM	-0.442655
EBMP	APOC1	2.8754	-0.201254					EBMP	SPI1	-0.113135
EBMP	ARG1	1.27796	1.72174					EryPr	IKZF2	-1.55672
EBMP	AVP	0.958466	-0.377261					EryPr	GATA2	0.165677
EBMP	BACH2	15.3355	-0.41667					EryPr	PBX1	-0.299314
EBMP	CD14	0	-0.286067					EryPr	KLF1	2.68602
EBMP	CD96	0.638978	-0.587919					EryPr	MAFB	-0.619774
EBMP	ENPP3	14.377	3.32794					EryPr	EBF1	-1.76182
EBMP	IRF8	0.638978	-0.530541					EryPr	PAX5	-1.09152
EBMP	PBX1	45.3674	0.0349519					EryPr	CUX2	-0.901841
EBMP	PF4	0	-0.281081					EryPr	MECOM	-0.785169
EBMP	S100A8	0	-0.286546					EryPr	SPI1	-1.2304
EBMP	SPI1	28.754	0.128573					GMP	IKZF2	0.128664
EBMP	SPINK2	24.6006	-0.134052					GMP	GATA2	-0.483286
EryPr	ADORA2A	0.204666	-0.388409					GMP	PBX1	-0.735063
EryPr	APOC1	44.2489	3.31206					GMP	KLF1	-0.351077
EryPr	ARG1	0.450266	-0.0645014					GMP	MAFB	0.0341625
EryPr	AVP	0.0818666	-0.4038					GMP	EBF1	-0.301636
EryPr	BACH2	13.9992	-0.425782					GMP	PAX5	-0.201495
EryPr	CD14	0	-0.286067					GMP	CUX2	-0.09358
EryPr	CD96	0.450266	-0.594682					GMP	MECOM	-0.771903
EryPr	ENPP3	0.1228	-0.275282					GMP	SPI1	0.880532
EryPr	IRF8	0.0409333	-0.541352					HSC/MPP	IKZF2	0.571818
EryPr	PBX1	26.402	-0.318214					HSC/MPP	GATA2	0.254193
EryPr	PF4	0.0818666	-0.275529					HSC/MPP	PBX1	0.620936
EryPr	S100A8	0.0818666	-0.285793					HSC/MPP	KLF1	-0.67836
EryPr	SPI1	0.818666	-0.62364					HSC/MPP	MAFB	-0.242216
EryPr	SPINK2	0.204666	-1.02494					HSC/MPP	EBF1	0.531375
GMP	ADORA2A	2.72918	-0.0578075					HSC/MPP	PAX5	-0.166343
GMP	APOC1	0.069979	-0.322311					HSC/MPP	CUX2	-0.348198
GMP	ARG1	0.279916	-0.432135					HSC/MPP	MECOM	3.07547
GMP	AVP	0.419874	-0.395367					HSC/MPP	SPI1	-0.245424
GMP	BACH2	17.4248	-0.372924					LMPP	IKZF2	-0.0799505
GMP	CD14	0.419874	-0.233928					LMPP	GATA2	-0.315259
GMP	CD96	4.05878	-0.327152					LMPP	PBX1	-0.372076
GMP	ENPP3	0	-0.28605					LMPP	KLF1	-0.178873
GMP	IRF8	27.9216	0.629323					LMPP	MAFB	-0.246847
GMP	PBX1	4.05878	-0.510079					LMPP	EBF1	-0.230245
GMP	PF4	0.069979	-0.279895					LMPP	PAX5	-0.269586
GMP	S100A8	2.16935	-0.224346					LMPP	CUX2	-0.219382
GMP	SPI1	46.8859	0.960423					LMPP	MECOM	-0.33904
GMP	SPINK2	29.8111	-0.0487718					LMPP	SPI1	0.223318
HSC/MPP	ADORA2A	1.07714	-0.285099					MEP	IKZF2	1.22615
HSC/MPP	APOC1	0.138985	-0.32234					MEP	GATA2	1.46713
HSC/MPP	ARG1	0.555942	0.163558					MEP	PBX1	1.15599
HSC/MPP	AVP	41.7999	3.26299					MEP	KLF1	-0.437439
HSC/MPP	BACH2	27.1022	-0.288416					MEP	MAFB	-0.29911
HSC/MPP	CD14	0	-0.286067					MEP	EBF1	-0.0649314
HSC/MPP	CD96	1.32036	-0.544788					MEP	PAX5	-0.280184
HSC/MPP	ENPP3	0.347464	-0.255581					MEP	CUX2	-0.618237
HSC/MPP	IRF8	0.38221	-0.534554					MEP	MECOM	0.26584
HSC/MPP	PBX1	44.9618	0.0725708					MEP	SPI1	-0.51398
HSC/MPP	PF4	0.0347464	-0.280492					MkPr	IKZF2	-0.98368
HSC/MPP	S100A8	0.138985	-0.284629					MkPr	GATA2	2.08784
HSC/MPP	SPI1	8.06115	-0.432912					MkPr	PBX1	2.75394
HSC/MPP	SPINK2	42.4948	1.1307					MkPr	KLF1	1.01345
LMPP	ADORA2A	1.63265	-0.215516					MkPr	MAFB	-0.405117
LMPP	APOC1	0	-0.326532					MkPr	EBF1	-0.869047
LMPP	ARG1	0.296846	-0.395599					MkPr	PAX5	-0.731637
LMPP	AVP	7.49536	-0.035798					MkPr	CUX2	-0.756644
LMPP	BACH2	19.4063	-0.396858					MkPr	MECOM	-0.164356
LMPP	CD14	0.0742115	-0.278168					MkPr	SPI1	-0.728704
LMPP	CD96	2.89425	-0.40993					Monocytes	IKZF2	-0.360458
LMPP	ENPP3	0.0742115	-0.279542					Monocytes	GATA2	-0.657579
LMPP	IRF8	8.83117	-0.25299					Monocytes	PBX1	-0.81417
LMPP	PBX1	13.4694	-0.431086					Monocytes	KLF1	-0.557404
LMPP	PF4	0.0371058	-0.280452					Monocytes	MAFB	3.29168
LMPP	S100A8	0.371058	-0.283134					Monocytes	EBF1	0.606572
LMPP	SPI1	28.9425	0.145887					Monocytes	PAX5	-0.371687
LMPP	SPINK2	53.0612	2.07321					Monocytes	CUX2	-0.0720786
MEP	ADORA2A	1.82927	-0.210231					Monocytes	MECOM	-0.779205
MEP	APOC1	0.609756	-0.30814					Monocytes	SPI1	2.84386
MEP	ARG1	0.609756	0.279696					pDC-Pr	IKZF2	-0.185242
MEP	AVP	0.609756	-0.385608					pDC-Pr	GATA2	-0.880431
MEP	BACH2	19.5122	-0.352494					pDC-Pr	PBX1	-0.675203
MEP	CD14	0	-0.286067					pDC-Pr	KLF1	-0.700012
MEP	CD96	0.304878	-0.609067					pDC-Pr	MAFB	-0.146985
MEP	ENPP3	0	-0.28605					pDC-Pr	EBF1	0.57793
MEP	IRF8	0.609756	-0.531069					pDC-Pr	PAX5	0.72323
MEP	PBX1	62.1951	0.675686					pDC-Pr	CUX2	2.61522
MEP	PF4	0.914634	-0.265573					pDC-Pr	MECOM	0.00599345
MEP	S100A8	0.609756	-0.282808					pDC-Pr	SPI1	0.199866
MEP	SPI1	4.87805	-0.504614					Pre-B	IKZF2	-0.240123
MEP	SPINK2	4.57317	-0.888678					Pre-B	GATA2	-0.992496
MkPr	ADORA2A	0.485437	-0.357616					Pre-B	PBX1	-0.646277
MkPr	APOC1	0.728155	-0.304569					Pre-B	KLF1	-0.594361
MkPr	ARG1	0.485437	0.0114011					Pre-B	MAFB	-0.241622
MkPr	AVP	0.242718	-0.395469					Pre-B	EBF1	1.9183
MkPr	BACH2	5.58252	-0.489327					Pre-B	PAX5	2.70299
MkPr	CD14	0	-0.286067					Pre-B	CUX2	0.661035
MkPr	CD96	0.728155	-0.582274					Pre-B	MECOM	-0.181517
MkPr	ENPP3	0	-0.28605					Pre-B	SPI1	-0.399826
MkPr	IRF8	0.242718	-0.537704					Pro-B	IKZF2	0.409303
MkPr	PBX1	92.9612	3.12738					Pro-B	GATA2	-0.650373
MkPr	PF4	33.0097	3.32817					Pro-B	PBX1	-0.28361
MkPr	S100A8	0.485437	-0.28357					Pro-B	KLF1	-1.02368
MkPr	SPI1	0.728155	-0.628043					Pro-B	MAFB	-0.20448
MkPr	SPINK2	1.45631	-0.978937					Pro-B	EBF1	1.44532
Monocytes	ADORA2A	20.872	3.31281					Pro-B	PAX5	1.16377
Monocytes	APOC1	0.742115	-0.290157					Pro-B	CUX2	1.31765
Monocytes	ARG1	0.742115	2.3671					Pro-B	MECOM	-0.219304
Monocytes	AVP	0	-0.406621					Pro-B	SPI1	0.0433892
Monocytes	BACH2	20.872	-0.322577
Monocytes	CD14	28.4787	3.32766
Monocytes	CD96	0.556586	-0.593134
Monocytes	ENPP3	0	-0.28605
Monocytes	IRF8	11.8738	-0.132922
Monocytes	PBX1	0.649351	-0.53131
Monocytes	PF4	0.371058	-0.27479
Monocytes	S100A8	54.6382	3.3277
Monocytes	SPI1	59.9258	2.99151
Monocytes	SPINK2	0.185529	-1.0223
pDC-Pr	ADORA2A	0.501253	-0.355881
pDC-Pr	APOC1	0	-0.326532
pDC-Pr	ARG1	0.250627	-0.495345
pDC-Pr	AVP	0.75188	-0.383589
pDC-Pr	BACH2	44.6115	-0.022003
pDC-Pr	CD14	0	-0.286067
pDC-Pr	CD96	7.5188	-0.104838
pDC-Pr	ENPP3	0.250627	-0.264073
pDC-Pr	IRF8	63.6591	3.06429
pDC-Pr	PBX1	3.25815	-0.511734
pDC-Pr	PF4	0	-0.281081
pDC-Pr	S100A8	0	-0.286546
pDC-Pr	SPI1	7.5188	-0.436125
pDC-Pr	SPINK2	21.5539	0.233041
Pre-B	ADORA2A	1.16009	-0.283623
Pre-B	APOC1	0.232019	-0.312535
Pre-B	ARG1	0.232019	-0.535503
Pre-B	AVP	0	-0.406621
Pre-B	BACH2	86.7749	3.27258
Pre-B	CD14	0	-0.286067
Pre-B	CD96	16.9374	0.708115
Pre-B	ENPP3	0	-0.28605
Pre-B	IRF8	3.94432	-0.44143
Pre-B	PBX1	4.40835	-0.483876
Pre-B	PF4	0.232019	-0.273213
Pre-B	S100A8	0.696056	-0.279435
Pre-B	SPI1	2.78422	-0.523334
Pre-B	SPINK2	1.16009	-0.9763
Pro-B	ADORA2A	1.58371	-0.237162
Pro-B	APOC1	0	-0.326532
Pro-B	ARG1	0.226244	-0.547965
Pro-B	AVP	2.0362	-0.281875
Pro-B	BACH2	47.2851	0.0539076
Pro-B	CD14	0	-0.286067
Pro-B	CD96	28.5068	2.86598
Pro-B	ENPP3	0	-0.28605
Pro-B	IRF8	33.9367	0.509006
Pro-B	PBX1	11.5385	-0.453935
Pro-B	PF4	0	-0.281081
Pro-B	S100A8	0.226244	-0.283772
Pro-B	SPI1	8.59729	-0.423565
Pro-B	SPINK2	33.4842	1.17886

## Sheet: Fig2F_Tcell_markers
RNA expression							TF activity
Cell type	gene	Percent expressed	Scaled average expression				Cell type	TF	score
CD4 mixed	CTLA4	2.15606	-0.285403				CD4 mixed	ZEB1	0.687901
CD4 mixed	DNAJB1	23.306	-0.473377				CD4 mixed	TCF7	0.307382
CD4 mixed	FHIT	18.2752	0.333893				CD4 mixed	EOMES	-0.807853
CD4 mixed	GNLY	2.15606	-0.492439				CD4 mixed	TBX21	-0.414
CD4 mixed	GZMB	0.102669	-0.493176				CD4 mixed	RORg	0.543525
CD4 mixed	GZMK	4.62012	-0.668198				CD4 mixed	LEF1	1.26524
CD4 mixed	HSPA1A	4.51745	-0.359885				CD4 mixed	FOXP3	0.007191
CD4 mixed	IFIT2	1.12936	-0.347848				CD4 mixed	STAT1	-0.225335
CD4 mixed	KLRB1	6.77618	-0.681762				CD8 naive/cm	ZEB1	-0.821432
CD4 mixed	LMNA	64.7844	1.68796				CD8 naive/cm	TCF7	-0.152241
CD4 mixed	OASL	9.54825	-0.337799				CD8 naive/cm	EOMES	1.44861
CD4 mixed	RORA	92.7105	0.807243				CD8 naive/cm	TBX21	0.85486
CD4 mixed	RTKN2	1.74538	-0.343952				CD8 naive/cm	RORg	-0.809924
CD4 mixed	SERINC5	59.4456	0.974099				CD8 naive/cm	LEF1	-0.811162
CD4 mixed	TGFB1	75.0513	0.875844				CD8 naive/cm	FOXP3	-0.703417
CD4 mixed	VIM	57.4949	0.0366704				CD8 naive/cm	STAT1	-0.454216
CD8 naive/cm	CTLA4	1.09546	-0.396138				CD4 naive/cm	ZEB1	0.989685
CD8 naive/cm	DNAJB1	43.0047	-0.28432				CD4 naive/cm	TCF7	1.44618
CD8 naive/cm	FHIT	9.70266	-0.580429				CD4 naive/cm	EOMES	-1.20974
CD8 naive/cm	GNLY	3.19249	-0.410914				CD4 naive/cm	TBX21	-0.966966
CD8 naive/cm	GZMB	1.94053	-0.39382				CD4 naive/cm	RORg	-0.594224
CD8 naive/cm	GZMK	40.7512	2.16809				CD4 naive/cm	LEF1	1.49013
CD8 naive/cm	HSPA1A	10.8607	-0.324749				CD4 naive/cm	FOXP3	-0.184813
CD8 naive/cm	IFIT2	3.12989	-0.334591				CD4 naive/cm	STAT1	-1.44304
CD8 naive/cm	KLRB1	13.2081	-0.306406				CD4 em	ZEB1	0.0332336
CD8 naive/cm	LMNA	33.4272	-0.413133				CD4 em	TCF7	0.3939
CD8 naive/cm	OASL	13.0203	-0.318769				CD4 em	EOMES	-0.500182
CD8 naive/cm	RORA	67.0423	-0.983565				CD4 em	TBX21	-0.65176
CD8 naive/cm	RTKN2	1.78404	-0.350732				CD4 em	RORg	-0.149095
CD8 naive/cm	SERINC5	16.6823	-0.817827				CD4 em	LEF1	0.774007
CD8 naive/cm	TGFB1	82.2848	1.6092				CD4 em	FOXP3	-0.178441
CD8 naive/cm	VIM	53.3333	0.134804				CD4 em	STAT1	0.225525
CD4 naive/cm	CTLA4	2.77778	-0.215238				CD8 TEMRA/EFF	ZEB1	-1.82122
CD4 naive/cm	DNAJB1	31.8627	-0.36013				CD8 TEMRA/EFF	TCF7	-0.767991
CD4 naive/cm	FHIT	46.3399	2.52382				CD8 TEMRA/EFF	EOMES	1.19563
CD4 naive/cm	GNLY	0.359477	-0.510163				CD8 TEMRA/EFF	TBX21	1.94259
CD4 naive/cm	GZMB	0.0980392	-0.493378				CD8 TEMRA/EFF	RORg	-0.677017
CD4 naive/cm	GZMK	1.11111	-0.800144				CD8 TEMRA/EFF	LEF1	-0.282872
CD4 naive/cm	HSPA1A	6.50327	-0.351308				CD8 TEMRA/EFF	FOXP3	-1.10608
CD4 naive/cm	IFIT2	1.66667	-0.346174				CD8 TEMRA/EFF	STAT1	-0.410359
CD4 naive/cm	KLRB1	2.18954	-0.799237				MAIT	ZEB1	0.344866
CD4 naive/cm	LMNA	20.8497	-0.608863				MAIT	TCF7	-0.442194
CD4 naive/cm	OASL	3.56209	-0.367774				MAIT	EOMES	0.157643
CD4 naive/cm	RORA	74.6732	-0.691373				MAIT	TBX21	-0.210442
CD4 naive/cm	RTKN2	3.52941	-0.226243				MAIT	RORg	2.36726
CD4 naive/cm	SERINC5	70.9477	2.20295				MAIT	LEF1	-1.41556
CD4 naive/cm	TGFB1	49.4118	-0.859912				MAIT	FOXP3	-0.292269
CD4 naive/cm	VIM	38.8235	-0.620356				MAIT	STAT1	-0.232128
CD4 em	CTLA4	3.18218	-0.211353				CD8/CD4 HSP+	ZEB1	-0.647409
CD4 em	DNAJB1	53.6197	-0.282405				CD8/CD4 HSP+	TCF7	-1.9162
CD4 em	FHIT	14.3994	-0.521865				CD8/CD4 HSP+	EOMES	0.856469
CD4 em	GNLY	2.78441	-0.446337				CD8/CD4 HSP+	TBX21	0.212642
CD4 em	GZMB	1.27287	-0.403893				CD8/CD4 HSP+	RORg	-0.60868
CD4 em	GZMK	28.2418	0.778645				CD8/CD4 HSP+	LEF1	-0.910241
CD4 em	HSPA1A	11.7741	-0.326411				CD8/CD4 HSP+	FOXP3	-0.545467
CD4 em	IFIT2	1.98886	-0.342682				CD8/CD4 HSP+	STAT1	0.368836
CD4 em	KLRB1	27.8441	0.277152				T-reg	ZEB1	1.40925
CD4 em	LMNA	67.144	1.54027				T-reg	TCF7	0.0465369
CD4 em	OASL	11.3763	-0.342593				T-reg	EOMES	-1.16057
CD4 em	RORA	84.4073	-0.601527				T-reg	TBX21	-1.2725
CD4 em	RTKN2	3.73906	-0.256359				T-reg	RORg	-0.380826
CD4 em	SERINC5	51.79	0.0404549				T-reg	LEF1	-0.014467
CD4 em	TGFB1	77.6452	0.833831				T-reg	FOXP3	2.31494
CD4 em	VIM	85.0438	2.42028				T-reg	STAT1	-0.117834
CD8 TEMRA/EFF	CTLA4	1.89702	-0.34943				CD8 IFN response	ZEB1	-0.174875
CD8 TEMRA/EFF	DNAJB1	32.9268	-0.397435				CD8 IFN response	TCF7	1.08463
CD8 TEMRA/EFF	FHIT	10.0271	-0.595271				CD8 IFN response	EOMES	0.0199907
CD8 TEMRA/EFF	GNLY	53.523	2.51265				CD8 IFN response	TBX21	0.505579
CD8 TEMRA/EFF	GZMB	35.3659	2.54265				CD8 IFN response	RORg	0.308977
CD8 TEMRA/EFF	GZMK	4.47154	-0.669105				CD8 IFN response	LEF1	-0.0950706
CD8 TEMRA/EFF	HSPA1A	9.48509	-0.326105				CD8 IFN response	FOXP3	0.688359
CD8 TEMRA/EFF	IFIT2	5.96206	-0.314923				CD8 IFN response	STAT1	2.28855
CD8 TEMRA/EFF	KLRB1	15.3117	-0.28042
CD8 TEMRA/EFF	LMNA	28.8618	-0.584647
CD8 TEMRA/EFF	OASL	16.6667	-0.301277
CD8 TEMRA/EFF	RORA	86.3144	-0.414855
CD8 TEMRA/EFF	RTKN2	1.08401	-0.394775
CD8 TEMRA/EFF	SERINC5	14.2276	-0.869661
CD8 TEMRA/EFF	TGFB1	71.1382	-0.0195179
CD8 TEMRA/EFF	VIM	45.935	-0.501984
MAIT	CTLA4	0.3125	-0.500914
MAIT	DNAJB1	37.8125	-0.317067
MAIT	FHIT	12.1875	-0.305923
MAIT	GNLY	5	-0.445297
MAIT	GZMB	0.9375	-0.456733
MAIT	GZMK	24.0625	0.0130656
MAIT	HSPA1A	8.4375	-0.335631
MAIT	IFIT2	1.875	-0.346391
MAIT	KLRB1	50.9375	2.4984
MAIT	LMNA	37.8125	-0.121794
MAIT	OASL	4.0625	-0.372611
MAIT	RORA	99.0625	2.17836
MAIT	RTKN2	0.3125	-0.442549
MAIT	SERINC5	20.9375	-0.750395
MAIT	TGFB1	76.5625	0.493362
MAIT	VIM	60.3125	0.414674
CD8/CD4 HSP+	CTLA4	1.99005	-0.340536
CD8/CD4 HSP+	DNAJB1	95.5224	2.66044
CD8/CD4 HSP+	FHIT	10.4478	-0.656995
CD8/CD4 HSP+	GNLY	9.95025	-0.238456
CD8/CD4 HSP+	GZMB	3.9801	-0.258762
CD8/CD4 HSP+	GZMK	22.3881	0.482045
CD8/CD4 HSP+	HSPA1A	87.0647	2.66635
CD8/CD4 HSP+	IFIT2	7.46269	-0.287037
CD8/CD4 HSP+	KLRB1	18.408	-0.0369528
CD8/CD4 HSP+	LMNA	17.4129	-0.896868
CD8/CD4 HSP+	OASL	12.9353	-0.259775
CD8/CD4 HSP+	RORA	73.1343	-0.725246
CD8/CD4 HSP+	RTKN2	3.48259	-0.183283
CD8/CD4 HSP+	SERINC5	26.3682	-0.286883
CD8/CD4 HSP+	TGFB1	51.7413	-0.796055
CD8/CD4 HSP+	VIM	39.3035	-0.911833
T-reg	CTLA4	25.9259	2.65598
T-reg	DNAJB1	37.6543	-0.260898
T-reg	FHIT	19.1358	-0.171269
T-reg	GNLY	0	-0.513742
T-reg	GZMB	0	-0.497658
T-reg	GZMK	0	-0.846392
T-reg	HSPA1A	10.4938	-0.334857
T-reg	IFIT2	1.85185	-0.346473
T-reg	KLRB1	7.40741	-0.634358
T-reg	LMNA	48.1481	0.367199
T-reg	OASL	3.7037	-0.364327
T-reg	RORA	87.6543	0.165954
T-reg	RTKN2	37.6543	2.65476
T-reg	SERINC5	33.9506	-0.198678
T-reg	TGFB1	37.037	-1.22382
T-reg	VIM	41.9753	-0.556372
CD8 IFN response	CTLA4	1.81818	-0.356967
CD8 IFN response	DNAJB1	45.4545	-0.284811
CD8 IFN response	FHIT	20	-0.0259643
CD8 IFN response	GNLY	27.2727	0.544702
CD8 IFN response	GZMB	12.7273	0.454766
CD8 IFN response	GZMK	9.09091	-0.458005
CD8 IFN response	HSPA1A	14.5455	-0.307409
CD8 IFN response	IFIT2	89.0909	2.66612
CD8 IFN response	KLRB1	21.8182	-0.0364135
CD8 IFN response	LMNA	20	-0.970119
CD8 IFN response	OASL	96.3636	2.66493
CD8 IFN response	RORA	83.6364	0.265005
CD8 IFN response	RTKN2	0	-0.45687
CD8 IFN response	SERINC5	32.7273	-0.294062
CD8 IFN response	TGFB1	45.4545	-0.912925
CD8 IFN response	VIM	40	-0.415883

## Sheet: Fig2H_Stroma_markers
RNA expresion
Cell type	gene	Percent expressed	Scaled average expression
Osteo-chondro-MSC	ALPL	16.5541	-0.445419
Osteo-chondro-MSC	BGLAP	0.675676	-0.405526
Osteo-chondro-MSC	CD36	11.4865	-0.855026
Osteo-chondro-MSC	CD44	34.7973	0.125855
Osteo-chondro-MSC	CXCL12	47.2973	-0.605489
Osteo-chondro-MSC	EBF3	24.6622	-0.513915
Osteo-chondro-MSC	IL1R1	20.9459	-0.320956
Osteo-chondro-MSC	LEPR	38.5135	-0.581116
Osteo-chondro-MSC	LPL	14.527	-0.369472
Osteo-chondro-MSC	NCAM1	12.1622	-0.361903
Osteo-chondro-MSC	NRG1	23.9865	-0.160735
Osteo-chondro-MSC	NRXN1	26.6892	0.106749
Osteo-chondro-MSC	PPARG	27.3649	-0.427961
Osteo-chondro-MSC	RUNX2	31.7568	-0.414939
Osteo-chondro-MSC	SOX9	15.2027	0.751915
Osteo-chondro-MSC	SPP1	1.68919	-0.371916
Adipo-CAR2	ALPL	45.1128	1.82054
Adipo-CAR2	BGLAP	0	-0.420285
Adipo-CAR2	CD36	19.9248	0.599821
Adipo-CAR2	CD44	10.9023	-0.670311
Adipo-CAR2	CXCL12	94.3609	1.69493
Adipo-CAR2	EBF3	77.0677	1.74357
Adipo-CAR2	IL1R1	28.5714	-0.370061
Adipo-CAR2	LEPR	85.3383	1.55418
Adipo-CAR2	LPL	24.4361	0.0544148
Adipo-CAR2	NCAM1	12.782	-0.388793
Adipo-CAR2	NRG1	16.9173	-0.465353
Adipo-CAR2	NRXN1	22.1805	-0.166466
Adipo-CAR2	PPARG	61.6541	0.259909
Adipo-CAR2	RUNX2	41.7293	-0.209452
Adipo-CAR2	SOX9	9.02256	-0.337713
Adipo-CAR2	SPP1	0	-0.472211
CD271+ Schwann-like	ALPL	19.6226	-0.224119
CD271+ Schwann-like	BGLAP	0	-0.420285
CD271+ Schwann-like	CD36	21.5094	0.301933
CD271+ Schwann-like	CD44	7.92453	-0.749323
CD271+ Schwann-like	CXCL12	45.6604	-0.616254
CD271+ Schwann-like	EBF3	24.5283	-0.358434
CD271+ Schwann-like	IL1R1	10.1887	-0.495908
CD271+ Schwann-like	LEPR	39.2453	-0.37819
CD271+ Schwann-like	LPL	10.1887	-0.542538
CD271+ Schwann-like	NCAM1	16.6038	-0.343269
CD271+ Schwann-like	NRG1	47.9245	1.99569
CD271+ Schwann-like	NRXN1	44.9057	1.81762
CD271+ Schwann-like	PPARG	24.1509	-0.649682
CD271+ Schwann-like	RUNX2	21.8868	-0.527243
CD271+ Schwann-like	SOX9	2.26415	-0.844995
CD271+ Schwann-like	SPP1	0	-0.472211
Adipo-CAR1	ALPL	26.2712	0.108461
Adipo-CAR1	BGLAP	0	-0.420285
Adipo-CAR1	CD36	24.1525	1.50342
Adipo-CAR1	CD44	2.9661	-0.861292
Adipo-CAR1	CXCL12	94.4915	0.732135
Adipo-CAR1	EBF3	66.9492	0.641523
Adipo-CAR1	IL1R1	16.9492	-0.468835
Adipo-CAR1	LEPR	88.5593	0.945394
Adipo-CAR1	LPL	56.3559	1.98019
Adipo-CAR1	NCAM1	7.62712	-0.480167
Adipo-CAR1	NRG1	14.8305	-0.665503
Adipo-CAR1	NRXN1	24.5763	-0.339926
Adipo-CAR1	PPARG	77.9661	1.78181
Adipo-CAR1	RUNX2	33.0508	-0.343512
Adipo-CAR1	SOX9	7.20339	-0.585092
Adipo-CAR1	SPP1	0	-0.472211
iMSC	ALPL	24.6073	-0.0675353
iMSC	BGLAP	1.04712	-0.37454
iMSC	CD36	7.8534	-1.19712
iMSC	CD44	62.3037	1.75184
iMSC	CXCL12	66.4921	-0.359323
iMSC	EBF3	17.2775	-0.680133
iMSC	IL1R1	80.6283	2.03692
iMSC	LEPR	39.7906	-0.66098
iMSC	LPL	16.2304	-0.474886
iMSC	NCAM1	8.37696	-0.464038
iMSC	NRG1	21.9895	-0.147066
iMSC	NRXN1	29.8429	-0.191183
iMSC	PPARG	48.6911	0.104317
iMSC	RUNX2	28.2723	-0.531146
iMSC	SOX9	28.2723	1.68017
iMSC	SPP1	1.04712	-0.244424
Osteo-MSC	ALPL	5.6338	-1.19193
Osteo-MSC	BGLAP	21.831	2.04092
Osteo-MSC	CD36	15.493	-0.353027
Osteo-MSC	CD44	42.2535	0.40323
Osteo-MSC	CXCL12	10.5634	-0.845994
Osteo-MSC	EBF3	8.4507	-0.832612
Osteo-MSC	IL1R1	14.7887	-0.381158
Osteo-MSC	LEPR	9.15493	-0.879285
Osteo-MSC	LPL	4.92958	-0.647706
Osteo-MSC	NCAM1	40.8451	2.03817
Osteo-MSC	NRG1	24.6479	-0.557038
Osteo-MSC	NRXN1	18.3099	-1.2268
Osteo-MSC	PPARG	5.6338	-1.0684
Osteo-MSC	RUNX2	59.1549	2.02629
Osteo-MSC	SOX9	3.52113	-0.664281
Osteo-MSC	SPP1	23.9437	2.03297

## Sheet: Fig2I_Heatmap
Cell type	high-mito_1	high-mito_2	Adipo-CAR1	Adipo-CAR2	CD271+ Schwann-like	CD4 em	CD4 mixed	CD4 naive/cm	CD8 IFN response	CD8 naive/cm	CD8 TEMRA/EFF	CD8/CD4 HSP+	EBMP	EryPr	GMP	HSC/MPP	iMSC	LMPP	MAIT	MEP	MkPr	Monocytes	Osteo-chondro-MSC	Osteo-MSC	pDC-Pr	Pre-B	Pro-B	T-reg
TAX1BP1	-1.8337	-0.691657	-0.250768	-0.241071	-0.267209	0.856237	1.10985	0.500315	0.570337	1.22749	2.19106	1.36339	-0.0338795	-1.29853	-0.523243	-0.95788	0.0882929	-1.40813	0.998784	-0.790767	-0.747152	0.457056	-0.535325	-0.00102797	-0.0724363	-1.00112	-0.553021	1.84411
PPP3R1	0.470327	-0.225899	-1.87907	-1.35175	-1.60632	-0.936515	-0.238287	-0.631034	-0.159396	-0.507061	-0.141363	-0.109584	1.31178	0.851918	1.66359	0.0193976	-0.679966	1.11604	-0.810067	2.17001	1.0611	-0.0963923	-0.866334	-0.723612	1.18163	0.551544	0.823818	-0.258502
ADORA2A	-0.428926	-0.0772366	-0.269756	-0.428926	0.0880099	0.168952	-0.345208	-0.155378	-0.428926	0.0843236	-0.281435	0.279686	-0.341524	-0.373439	0.20921	-0.175514	-0.428926	-0.058875	-0.00421753	-0.0959363	-0.232033	4.98246	-0.428926	-0.428926	-0.224621	-0.114458	-0.0605268	-0.428926
LAMTOR3	-0.864364	-0.278834	-0.497634	-0.177836	-1.88266	0.420673	-0.714531	0.57443	1.88076	-0.539999	0.280679	0.200672	-0.634665	1.20801	0.705789	1.43805	-0.390587	0.0518326	-0.67641	0.33404	2.21174	1.63788	-0.134903	-1.06042	-1.13898	-0.436503	-0.0951452	-1.42109
CXCL8	0.0650229	-0.303157	-0.587512	-0.424668	-0.598574	-0.585118	-0.558219	-0.498353	-0.441312	-0.538731	-0.567989	-0.57872	1.11003	-0.548296	1.12087	0.408147	1.47902	0.352795	-0.551567	0.802422	0.169205	4.04427	-0.296644	-0.598574	-0.533209	-0.276075	-0.514549	-0.550519
SF3B1	-1.12915	-0.0257502	-1.08929	-1.03314	-3.55293	0.97515	0.041608	0.552047	1.04623	1.08488	0.639026	1.31092	0.642803	0.837335	-0.336422	-0.23213	-0.666292	-0.128151	0.0637554	-0.302651	0.469116	-1.08328	0.356961	0.540216	-0.242134	-0.082079	0.136262	1.20709
CASP3	-0.365884	0.135896	-0.367079	-0.748763	-1.08795	0.113687	-0.280738	-0.199825	-0.380017	0.933167	0.810702	0.373754	0.767734	4.22409	0.264813	-0.352827	-1.1045	-0.291524	0.223784	0.311052	0.268234	-0.20599	-0.00145956	-1.29756	-0.783127	-0.246422	-0.688094	-0.0251498
BCL6	-0.670823	-0.732576	1.02894	0.484951	0.207735	-0.408001	-0.432901	-0.181014	1.88474	-0.382216	-0.525218	-0.160432	-0.805098	-0.893087	-0.366863	-0.64142	0.995783	-0.503469	-0.281673	-0.770139	-0.88263	1.582	3.02764	1.62822	-0.511603	-0.699388	-0.634553	-0.356909
TYK2	0.278875	-1.54077	0.60232	1.9404	1.64319	0.205137	0.305709	-0.599626	-1.39312	0.107005	1.18801	-0.52703	0.340314	0.310551	0.587041	-0.781152	-1.23051	0.0526554	0.993079	1.22053	-0.980748	1.32603	-0.72432	-2.13775	-0.0232813	-0.483035	-0.0711602	-0.608356
IFIT3	-0.266138	-0.264332	-0.224265	-0.166095	-0.288095	-0.170561	-0.248806	-0.237441	5.06951	-0.159716	0.0558592	0.178198	-0.252908	-0.11188	-0.265144	-0.252094	-0.192623	-0.23165	-0.194474	-0.262799	-0.235314	0.0140723	-0.0334523	-0.173723	-0.246926	-0.281704	-0.269403	-0.288095
BMP2	-0.259756	-0.259756	0.700664	-0.259756	-0.259756	-0.259756	-0.259756	-0.259756	-0.259756	-0.259756	-0.259756	-0.259756	-0.259756	-0.143129	-0.0607181	-0.210187	5.00922	-0.198014	-0.259756	-0.259756	-0.202055	-0.0831209	0.0685452	-0.259756	-0.259756	-0.259756	-0.2056	-0.259756
TOX4	-0.939452	1.04272	-0.633253	-1.72692	-1.73786	1.43945	0.409557	0.663712	0.142893	0.588122	1.55042	0.282357	0.224737	0.353843	0.117988	0.493794	-1.48763	0.413095	1.50027	-1.06271	-0.52634	-0.446338	0.297735	0.550723	0.0223015	-2.28304	-0.143366	0.893186
CASP8	-0.501249	-0.327606	-1.39369	-1.19249	-0.957163	1.14214	1.19707	0.874754	0.330156	0.943209	1.78485	1.26299	-0.274228	-0.3384	-0.292309	-0.598125	-1.45596	-0.169636	1.15248	-0.404668	-1.04718	-0.630629	-1.2572	-0.313954	0.369032	-0.588902	0.465955	2.22076
IFIT1	-0.250218	-0.247276	-0.0788233	-0.0858042	-0.285906	-0.173283	-0.27674	-0.196154	5.07595	-0.230341	-0.105775	-0.192177	-0.228644	-0.0591967	-0.205269	-0.242697	-0.285906	-0.233199	-0.257861	-0.258466	-0.221305	0.143	0.0180195	-0.0984431	-0.263505	-0.285906	-0.245432	-0.228644
USP15	-0.668692	0.483636	-1.49111	-2.30349	-1.57455	0.06865	1.16924	0.965412	0.749961	0.387483	0.246884	0.267373	-0.148226	1.08053	-0.221017	0.458394	-1.02508	-0.467931	0.072666	0.98362	0.388758	0.1852	-1.1267	-1.49328	0.230714	0.190595	0.213916	2.37703
MAPK14	0.56014	0.627617	-1.08815	-0.359774	-0.831185	-0.941883	-0.251452	-0.31145	0.223191	-0.608762	-0.276308	-0.430491	1.2693	0.858515	1.24973	1.41713	-1.93595	1.11786	-0.679236	2.28383	1.07489	-0.245781	-1.65098	-1.03754	-0.456842	0.0944987	0.745784	-0.4167
S100A12	-0.17252	-0.138346	-0.201977	-0.201977	-0.201977	-0.196132	-0.179305	-0.194775	-0.201977	-0.17901	-0.191971	-0.201977	-0.201977	-0.198969	-0.13542	-0.196871	-0.137225	-0.201977	-0.201977	-0.201977	-0.201977	5.10131	-0.151116	-0.201977	-0.201977	-0.201977	-0.201977	-0.201977
MAP3K13	0.302052	-0.284943	1.92659	3.12366	1.5909	-0.582349	-1.09706	-0.700965	-1.7264	-0.758426	-1.01127	0.0124973	-0.18042	0.955647	-0.0227315	0.359086	0.562883	0.0635547	-0.213107	-0.0981425	0.0277487	-0.72576	0.626977	0.350588	-0.305858	-0.823556	-0.620539	-0.750671
IKZF1	0.260758	0.232161	-1.54941	-1.49274	-1.4841	0.323926	0.647397	1.2359	0.860142	0.359065	0.555732	0.593151	-0.38308	-0.532405	0.854515	0.233584	-1.54337	0.941488	0.473704	-0.215402	-0.936306	-0.977775	-1.49149	-1.27699	1.25534	0.971423	1.85813	0.226646
NFIL3	-0.50458	-0.58173	2.26467	1.4265	1.13753	-0.610247	-0.63689	-0.63788	-0.596626	-0.543683	-0.426959	-0.602553	-0.151116	-0.67234	0.124485	-0.425005	0.687301	-0.402828	-0.413645	-0.587423	-0.49692	1.5789	3.13011	0.00387747	-0.345115	-0.644781	-0.315483	-0.757562
SESN1	-1.10908	-0.640772	1.54934	0.679361	-0.023407	-0.523303	-0.091666	0.00882053	2.59541	-0.603009	-0.476735	-0.0620372	-0.9938	-0.624146	0.70114	-0.338189	-1.08979	0.264199	2.66262	-0.312029	-0.467829	-0.908701	0.43832	-1.63751	-0.0268483	0.15412	0.692841	0.182676
PKN2	-0.406485	-0.753212	-0.731956	-0.361408	-0.953775	-0.653612	0.696392	0.409533	-0.0663263	-0.139187	0.505358	0.0972267	0.519654	0.970518	0.8961	0.168946	-1.7826	0.638467	-0.0636319	1.03131	-0.173888	-1.57542	-1.69211	-1.48996	0.716901	2.42402	1.61814	0.151016
FOS	-0.431811	0.12443	1.51983	1.53642	1.18017	1.33379	-0.547436	-0.385431	-0.193233	0.0330943	-1.08392	0.206565	-0.31042	-1.23664	0.00665612	0.331003	-1.67909	-0.232941	0.262887	-0.794795	-0.199228	-0.147145	2.4484	1.6866	-0.723745	-1.0765	-0.682904	-0.944598
NCF4	0.288522	0.123122	-0.844762	-0.844762	-0.844762	-0.243735	-0.61138	-0.682904	0.464163	-0.773556	-0.704111	-0.844762	1.19052	3.38963	0.0212652	0.0843144	-0.844762	0.595375	-0.779509	0.754433	2.27693	0.0979733	-0.844762	-0.844762	0.173514	0.145353	0.0330442	0.0703662
RICTOR	-1.04291	-0.706802	-1.27978	-1.00533	-0.765044	0.163495	1.33951	1.23129	2.23901	0.633192	1.50491	1.25019	-0.457073	0.0145924	-0.115425	-0.199955	-0.98102	-0.226423	0.963933	-0.0902797	-0.749819	-0.824175	-1.70489	-0.907181	-0.00973573	-0.0892731	0.290937	1.52407
RGS2	-0.498892	-0.251099	-1.08466	-1.11796	-0.912604	0.244445	-0.481877	-0.655946	1.42462	0.331694	0.286732	1.66631	0.446896	-0.874096	0.0724186	-0.32229	-0.979643	-0.0899419	0.617755	-0.817025	-0.994647	3.08302	-0.0663704	-0.77851	1.68252	-0.499149	0.653022	-0.0847236
ARG1	-0.519204	-0.519204	-0.519204	-0.519204	-0.519204	-0.519204	-0.519204	0.268618	-0.519204	-0.141809	-0.519204	-0.519204	1.42308	-0.519204	-0.0973238	-0.100255	-0.519204	-0.071817	1.38025	-0.519204	2.40127	3.39872	-0.519204	-0.519204	-0.519204	0.884935	-0.519204	-0.519204
PTGS2	0.701548	-0.538621	-0.624456	0.421209	0.356978	-0.847201	-0.777202	-0.752909	-0.735015	-0.775512	-0.813424	-0.830227	-0.165981	-0.339917	0.427373	1.44372	2.91259	0.608126	-0.861186	1.99272	0.660482	0.506637	1.43551	-0.861186	-0.629384	-0.464634	-0.664077	-0.78597
PPM1A	-1.17603	-1.27343	-1.65923	-1.42342	-0.0791526	-0.514351	1.05146	-0.175514	-0.710173	-0.468587	0.952533	-0.627681	0.487065	2.11651	0.683394	-1.07484	-0.0156664	-0.527753	0.147641	0.756353	-0.823386	1.12372	-0.478961	1.69906	0.901852	1.09981	0.868112	-0.859341
PLSCR1	-0.376393	-0.425893	2.4244	2.55748	1.10923	-0.828324	-0.941738	-0.850691	-0.615255	-0.819249	-0.736242	-0.600544	-0.457998	-0.433743	0.294699	0.0194912	0.310144	0.0145362	-0.670943	-0.322014	0.0808177	2.01516	1.25593	0.507008	-0.535472	-0.607273	-0.408076	-0.959055
PML	-0.559062	-0.0781888	2.07199	0.26814	1.32839	-0.824128	-0.884176	-0.989793	-1.68038	-0.530453	0.311265	0.139101	-0.408488	1.80604	0.378649	0.0360137	-0.85165	0.578196	-0.940458	-0.115281	-0.884291	-0.787843	2.27399	0.728096	-0.970941	-0.383537	-0.105559	1.07435
PRKAA1	-1.02197	-0.727472	0.0970875	-0.539832	0.544852	1.08071	1.46715	0.647058	0.30248	0.658987	1.77724	-0.189846	-1.77518	-0.711868	-1.15751	0.296678	0.287701	-0.748711	0.967503	-0.590655	0.167465	-2.29083	-0.257788	1.80885	-0.394286	-0.916114	0.652757	0.565526
CDC42	-0.48604	0.474049	-1.44907	-1.58588	-2.44578	1.7961	-0.154674	0.479293	0.811846	0.648428	1.00608	0.610369	-0.0859763	0.822296	0.349857	0.250329	-0.968746	0.24372	0.5778	-0.326205	1.23292	1.22159	-1.08894	-1.81559	-0.319681	-0.135677	0.0698602	0.26772
PIAS1	-1.06291	-0.484728	-0.140591	-0.974643	-2.34311	0.0978228	1.61831	1.24857	1.52523	0.811483	0.948971	0.189216	-0.719401	-1.53089	0.259504	-0.335418	-0.731583	-0.500074	0.456483	-0.0960682	-0.98018	1.42329	-0.943056	-0.763449	0.498363	0.685577	0.650606	1.19267
NFAT5	-0.570404	-1.02049	0.747001	1.45624	0.937766	-1.54951	-0.629628	-1.36909	0.953547	-0.758025	-0.761169	-0.675576	0.221511	-0.732445	0.768051	0.124893	0.536641	0.161408	0.14439	0.955127	-1.18819	2.06552	2.20223	0.291763	-1.09997	-0.455358	-0.632325	-0.123925
CASP10	0.591832	0.234622	-0.940426	-0.865726	-1.02105	-0.453359	-0.290525	0.0626024	0.926043	-0.841529	-0.542566	0.229427	1.07251	3.42114	0.149313	0.354901	-1.02105	0.392995	-0.720816	2.04622	0.068929	-0.555472	-0.831448	-1.02105	-0.21422	0.26282	0.263419	-0.757542
EP300	-0.213671	-0.946085	-1.07609	-0.597959	-1.52071	-0.462564	0.744318	-0.179953	-1.72883	0.0658075	1.01054	1.12805	0.749003	0.249217	0.96769	-0.177881	-0.962867	-0.38223	-0.409348	0.971549	-0.57555	3.12919	0.46136	-1.20692	0.572055	0.218064	0.391538	-0.217712
IL15RA	-0.327197	-0.933457	0.31166	-0.487504	-1.40573	-0.10773	-0.299982	-0.829985	3.48886	-0.795317	-0.165437	0.551617	-0.450632	-0.555724	0.891224	-0.424197	0.240589	0.986932	1.61813	-0.73762	-0.944256	-0.576773	0.433296	-0.829053	1.28635	-0.0358847	0.463262	-0.365433
TNF	-0.562147	-0.397675	-0.587528	-0.55165	-0.587528	1.07738	0.156158	0.025423	3.73262	1.27718	0.654133	2.03568	-0.587528	-0.582346	-0.318573	-0.576536	-0.531735	-0.51278	0.64314	-0.587528	-0.495972	0.167498	-0.587528	-0.587528	-0.508272	-0.427203	-0.587528	-0.191618
IFIH1	-0.274404	-0.346625	-0.31888	-0.264771	-0.350365	-0.240419	-0.165117	-0.135467	5.02568	-0.248569	-0.12094	0.0569558	-0.286481	-0.189719	0.0745599	-0.129598	-0.392561	0.0007442	0.0662019	-0.198173	-0.375545	0.25504	-0.200226	-0.269047	-0.403967	-0.343851	-0.342532	0.118071
ATF2	-0.577915	-0.379961	0.952668	1.0048	0.615135	-1.25294	-0.349966	-0.134569	-3.12012	-0.592692	-0.13676	-0.650139	0.992048	1.7901	1.30663	-0.0277234	-0.573232	0.153098	0.198106	1.69261	0.0803904	-1.11648	0.0882098	0.285601	0.208216	-0.949087	0.708736	-0.214766
TANK	-0.746574	-0.703148	-0.427856	0.521772	0.193669	-0.0380443	0.76769	0.113724	2.27175	0.00833942	0.109247	0.588636	-1.01351	-0.436173	-0.25214	-0.467413	-0.449172	-0.731563	1.4377	0.516024	-1.11776	2.73999	-0.272179	-0.766127	-0.990021	-1.18386	-1.04264	1.36964
CD55	-0.397455	0.430375	-1.40748	-1.38947	-1.33423	1.08407	1.36268	2.42609	-0.00388551	-0.106093	0.243744	0.3194	0.0271021	0.283071	-0.191808	-0.122288	-1.37598	-0.556352	0.535819	0.00355084	-0.607719	2.46426	-1.39617	-0.648123	-0.181309	0.285043	-0.25702	0.51019
MUC1	-0.115404	-0.503111	0.628279	-0.503111	-0.503111	-0.0424783	-0.105443	-0.219021	-0.503111	-0.503111	-0.503111	-0.503111	-0.191572	4.47447	0.640872	-0.100617	-0.503111	-0.0733465	-0.503111	-0.503111	-0.503111	0.482595	0.166322	1.53344	-0.259758	-0.277889	-0.503111	-0.503111
ARG2	1.03038	-0.468351	-0.821545	-0.824265	-0.901785	-0.422282	-0.557314	0.012054	-0.754243	-0.373005	-0.726459	-0.479472	0.949025	0.260458	0.0764252	2.86277	-0.722026	0.976994	-0.688711	2.93741	0.668921	-0.825557	-0.136224	-0.477294	-0.134184	-0.423136	0.351621	-0.390212
JAK2	-0.893695	-0.706282	3.69861	1.22075	0.780645	-1.06019	-0.794641	-1.00019	0.210707	-0.993308	-0.604349	-0.639004	-0.254774	0.232003	0.273401	-0.151508	1.14206	-0.335029	-0.877742	0.082808	0.204708	-0.414961	0.84941	1.06432	0.198691	-0.186929	-0.160126	-0.885394
TFE3	-0.729055	-0.995228	1.12921	2.4484	2.7054	0.532294	-0.477466	-0.317917	-0.666576	-0.296809	-0.357955	-0.688226	0.676749	-0.545204	0.422249	0.751057	-0.485999	0.0721597	0.0518873	0.246674	-0.937591	1.10206	0.837606	-1.49353	-0.726385	-0.959469	-0.541916	-0.756412
TMEFF2	0.41138	-0.278796	-0.536962	-0.536962	-0.536962	-0.536962	-0.536962	-0.517519	-0.536962	-0.536962	-0.536962	-0.536962	0.0361454	3.91995	-0.412166	0.630084	-0.536962	0.274462	-0.536962	0.734996	2.14591	-0.426251	-0.536962	0.715867	-0.387259	-0.536962	0.670666	-0.536962
ISG15	-0.368999	-0.325457	-0.259208	-0.227195	-0.516443	0.694727	-0.357761	-0.339231	4.86205	-0.000910439	0.103548	0.0499543	-0.211785	-0.245215	-0.201461	-0.343255	-0.195345	-0.230339	0.175494	-0.493589	-0.164898	0.715023	-0.414149	-0.20739	-0.479175	-0.447614	-0.382512	-0.18886
NLRC5	-0.863687	-0.645347	1.13106	0.163739	0.167572	0.921989	1.2884	1.0555	1.355	1.28003	1.64933	1.53969	-0.959863	-1.09748	-0.697203	-1.06187	-0.745925	-0.886973	0.726536	-0.993537	-1.16512	-0.753385	-0.285377	-0.790622	-0.728762	-0.256424	-0.740125	1.39285
FAS	-0.995461	-0.804436	-0.362194	0.196996	-0.57733	1.27577	0.605938	-0.0519841	2.66334	0.332954	0.31283	1.32331	-0.81819	-0.250142	-0.030802	-0.926384	-0.32956	-0.667375	1.5256	-0.995461	-0.888415	0.605782	-0.617296	0.335637	-0.967589	-0.94393	-0.945101	1.99348
S100A8	-0.238088	-0.0512576	-0.219544	-0.184647	-0.238088	-0.195613	-0.208917	-0.21749	-0.238088	-0.204619	-0.203813	-0.188294	-0.238088	-0.235501	-0.0491364	-0.230407	-0.21023	-0.227547	-0.218202	-0.218631	-0.222777	5.07734	-0.194476	0.25891	-0.238088	-0.216054	-0.230894	-0.217755
CHUK	-0.135719	-1.20391	-0.398185	0.702915	-1.57767	0.233135	-0.724414	-0.63141	-0.852874	-0.136703	0.642468	0.348971	0.641576	0.63675	0.424637	-1.19598	3.65439	-0.0577779	-0.490167	1.28322	-0.585974	-0.630683	-0.190329	-0.890014	0.470717	0.368889	-0.347437	0.641576
IFIT2	-0.241772	-0.257734	-0.213152	-0.264296	-0.276721	-0.177799	-0.236441	-0.218729	5.06675	-0.122359	0.0217018	0.301307	-0.2556	-0.231412	-0.202785	-0.248707	-0.276721	-0.225252	-0.208611	-0.269963	-0.224129	-0.0591881	-0.172629	-0.185334	-0.0914398	-0.251309	-0.25683	-0.220846
PSMD7	-0.721057	0.127368	-1.40041	-1.35817	-2.3436	1.58491	-0.271114	0.0641223	0.621282	0.285341	0.613348	-0.180668	0.580528	2.25164	0.623489	0.110935	-0.837803	0.845313	0.163013	-0.810055	1.94973	0.0395376	-1.1484	-0.682233	0.136865	-0.392751	-0.0287141	0.177561
IRGM	-0.0839719	-0.48755	-0.96762	-0.341085	-0.96762	-0.309869	-0.456053	-0.301194	1.39221	-0.329192	-0.516211	0.193632	0.0953085	-0.808971	0.0702536	0.00634504	3.73415	0.754183	-0.792981	-0.287271	-0.699107	-0.607401	0.924978	-0.96762	0.683551	0.0568477	1.62329	-0.611041

## Sheet: Fig3A_Sfig7B_abundance_stroma
Condition	Cell type	Proportion in condition	Adj. p-value	OR	CIlow	CIhigh
CHIP	Osteo-chondro-MSC	0.239482	2.62e-08	2.57154	1.8098	3.6976
CHIP	Adipo-CAR1	0.0113269	3.77e-88	0.0124533	0.00487274	0.0265867
CHIP	Adipo-CAR2	0.223301	0.663635	0.937002	0.69853	1.25844
CHIP	CD271+ Schwann-like	0.216828	0.00148	1.69341	1.21589	2.37457
CHIP	iMSC	0.223301	1.32e-37	Inf	36.3615	Inf
CHIP	Osteo-MSC	0.0857605	0.000933	2.53618	1.42229	4.73993
Control	Osteo-chondro-MSC	0.109015	NA	NA	NA	NA
Control	Adipo-CAR1	0.480084	NA	NA	NA	NA
Control	Adipo-CAR2	0.234801	NA	NA	NA	NA
Control	CD271+ Schwann-like	0.140461	NA	NA	NA	NA
Control	iMSC	0	NA	NA	NA	NA
Control	Osteo-MSC	0.0356394	NA	NA	NA	NA
MDS	Osteo-chondro-MSC	0.318937	1.61e-12	3.82019	2.58601	5.69173
MDS	Adipo-CAR1	0	3.57e-61	0	0	0.0135954
MDS	Adipo-CAR2	0.0531561	3.75e-12	0.1833	0.0989981	0.319538
MDS	CD271+ Schwann-like	0.212625	0.0113958	1.65132	1.1108	2.45428
MDS	iMSC	0.17608	1.96e-23	Inf	26.294	Inf
MDS	Osteo-MSC	0.239203	1.43e-17	8.48315	4.81391	15.729

## Sheet: Fig3C_Sfig5B,C_hu_cellularity
PatientID	Average cellularity/sample	BM of Total (adipo+BM)	Age	Sex		Statistics	One-way ANOVA	Cellularity
Control 1	0.54744	0.353771	68	f			F test (F2,54)	17.66
Control 2	0.115291	0.103373	63	f			P value	< 0.0001
Control 3	0.279952	0.218721	70	m			R squared	0.3954
Control 4	0.522876	0.343348	63	f			Post hoc Tukey's test	Adjusted P value
Control 5	0.246463	0.19773	68	f			Control - CHIP	0.9992
Control 6	0.255368	0.203421	79	f			Control - MDS	< 0.0001
Control 7	0.185969	0.156808	65	f			CHIP - MDS	0.0003
Control 8	0.0840768	0.0775561	75	f
Control 9	0.166531	0.142757	76	f
Control 10	0.255496	0.203502	69	f
Control 11	0.282822	0.220469	76	m
Control 12	0.203799	0.169297	64	m
Control 13	0.326055	0.245883	67	f
Control 14	0.164829	0.141505	77	f
Control 15	0.067199	0.0629676	77	f
Control 16	0.625114	0.384658	79	f
Control 17	0.539691	0.350519	75	f
Control 18	0.0476061	0.0494254	75	f
Control 19	0.113784	0.10216	71	m
Control 20	0.028583	0.0277887	60	f
Control 21	0.165255	0.10696	76	m
Control 22	0.33572	0.25134	67	f
Control 23	0.0935729	0.0855662	62	f
Control 24	0.0818444	0.0756527	72	f
Control 25	0.305036	0.233738	66	m
Control 26	0.0245785	0.0239889	62	m
Control 27	0.100044	0.0909457	76	f
Control 28	0.0788784	0.0731115	79	f
Control 29	0.283399	0.220819	66	f
CHIP 1	0.258624	0.148991	63	f
CHIP 2	0.114529	0.161165	69	m
CHIP 3	1.04714	0.412134	84	m
CHIP 4	0.164223	0.141058	72	f
CHIP 5	0.0278403	0.0270862	64	f
CHIP 6	0.0337498	0.0326479	84	f
CHIP 7	0.0498316	0.168963	79	f
CHIP 8	0.17556	0.149341	72	f
CHIP 9	0.0835873	0.0771394	79	f
MDS 4	2.19716	0.687222	76	m
MDS 5	0.128408	0.113796	70	f
MDS 8	0.511407	0.338365	79	f
MDS 9	5.47883	0.845651	72	f
MDS 10	3.28666	0.766718	66	m
MDS 12	1.03512	0.619701	89	m
MDS 13	1.39521	0.582501	67	f
MDS 14	4.90315	0.830599	77	f
MDS 15	9.66846	0.906266	83	m
MDS 16	1.72236	0.632672	75	f
MDS 18	2.88143	0.699225	78	m
MDS 19	1.66579	0.624877	79	m
MDS 20	0.834746	0.454135	66	m

[truncated: 42 more sheets: Fig3D_iMSC_markers, Fig3G_IF_IL-1R1, Fig3I_Sfig6C,D_FC_CD44-CD51, Fig3JK_Fig4AEDF_stroma_sign, Fig3J_stats, Fig3K_stats, Fig4A_stats, Fig4C_IF_CXCL12, Fig4D_stats, Fig4F_HSPCsupport_stroma, Fig4G_HSPC_Stroma_interactions, Fig5A_abundance_HSPC, Fig5E_SpliceUP_DE, Fig5F_GSEA_SpliceUp, Fig5H_Sfig9B_CC_Olink_quant, Fig5H_Sfig9B_CC_Olink_stats, Fig5I_Sfig9B_CC_scRNAseq_quant, Fig5I_Sfig9B_CC_scRNAseq_stats, Fig6A_abundance_Tcells, Fig6D_IF_Tcells …]
